# Supplementary material for: Leveraging interindividual variability of regulatory activity for refining genetic regulation of gene expression in schizophrenia
Source: Mol Psychiatry. 2022 Sep 16;27(12):5177–85. doi: 10.1038/s41380-022-01768-4 (PMC9763101; doi:10.1038/s41380-022-01768-4)
Supplement: Supplementary file 2 — Supplementary tables [file 41380_2022_1768_MOESM2_ESM.xlsx]

## Sheet: Supplementary Tables overview
Supplementary Tables	Description
Supplementary Table 1	Genomic coordinates of CRDs and underlying peaks discovered across all samples
Supplementary Table 2	Genomic coordinates of CRDs and underlying peaks discovered in SCZ samples
Supplementary Table 3	Contingency table for determining SCZ-specific CRD peak enrichment for fetal vs adult regulatory activity
Supplementary Table 4	SCZ heritibility results using MAGMA and partitioned LDSC
Supplementary Table 5	CRD-gene associations at FDR 5% in SCZ cases using the CRD correlation map identified in SCZ cases only
Supplementary Table 6	Differentially active CRDs at FDR 5% between SCZ cases and controls using DESeq2
Supplementary Table 7	Differentially expressed genes at FDR 5% between SCZ cases and controls using DESeq2
Supplementary Table 8	Gene enrichment analysis results for differentially expressed genes (all genes, up-regulated, down-regulated)
Supplementary Table 9	CRD-gene associations in the combined set at FDR 5% using the CRD correlation map identified across SCZ cases and controls
Supplementary Table 10	aCRD-QTL discovery at FDR 5% in SCZ cases
Supplementary Table 11	eQTL discovery at FDR 5% in SCZ cases
Supplementary Table 12	Gene enrichment analysis results for SCZ-specific eGenes
Supplementary Table 13	Shared functional effect between aCRD-QTLs and SCZ GWAS risk variants and eQTLs and SCZ GWAS risk variants based on RTC
Supplementary Table 14	eCRDQTL-CRD-gene triplets (accuracy estimation >55%)
Supplementary Table 15	Gene enrichment analysis results for genes associated with change-associated triplets based on Bayesian Networks

## Sheet: Supplementary Table 1
Supplementary Tabel 1. Genomic coordinates of CRDs and underlying peaks discovered across all samples.
CRD ID	chr	CRD start	CRD end	peak ID	peak start	peak end
1_internal_13442	1	221456977	221460644	1-129218	221456977	221458169
1_internal_13442	1	221456977	221460644	1-83547	221459549	221460644
1_internal_13523	1	204414657	204469566	1-94494	204414657	204440288
1_internal_13523	1	204414657	204469566	1-99154	204441621	204469566
1_internal_13536	1	142795580	142891399	1-136013	142795580	142796081
1_internal_13536	1	142795580	142891399	1-76258	142798935	142799870
1_internal_13536	1	142795580	142891399	1-105662	142802276	142802777
1_internal_13536	1	142795580	142891399	1-138741	142829706	142830611
1_internal_13536	1	142795580	142891399	1-73142	142836635	142837267
1_internal_13536	1	142795580	142891399	1-94151	142854360	142855378
1_internal_13536	1	142795580	142891399	1-21431	142890898	142891399
1_internal_13554	1	1623748	1678118	1-27383	1623748	1624870
1_internal_13554	1	1623748	1678118	1-106429	1677039	1678118
1_internal_13566	1	30221544	30228570	1-92134	30221544	30222806
1_internal_13566	1	30221544	30228570	1-140450	30226602	30228570
1_internal_13592	1	1233314	1373978	1-115898	1233314	1244540
1_internal_13592	1	1233314	1373978	1-118034	1352660	1373978
1_internal_13594	1	155188210	155202795	1-109378	155188210	155190461
1_internal_13594	1	155188210	155202795	1-64041	155196048	155198258
1_internal_13594	1	155188210	155202795	1-128529	155200844	155202795
1_internal_13622	1	44410068	45073037	1-98298	44410068	44432190
1_internal_13622	1	44410068	45073037	1-132726	44959658	45073037
1_internal_13625	1	91810950	91870788	1-109106	91810950	91811931
1_internal_13625	1	91810950	91870788	1-123469	91867747	91870788
1_internal_13641	1	198890657	199057374	1-107819	198890657	198908882
1_internal_13641	1	198890657	199057374	1-139289	199046828	199057374
1_internal_13651	1	160012634	160077462	1-81991	160012634	160042968
1_internal_13651	1	160012634	160077462	1-115134	160044316	160077462
1_internal_13682	1	241948198	241951670	1-96273	241948198	241950160
1_internal_13682	1	241948198	241951670	1-122325	241950782	241951670
1_internal_13724	1	87122241	87124547	1-128099	87122241	87122742
1_internal_13724	1	87122241	87124547	1-84287	87123611	87124547
1_internal_13749	1	33613336	33650003	1-95082	33613336	33623248
1_internal_13749	1	33613336	33650003	1-114252	33625497	33650003
1_internal_13792	1	244584739	244616327	1-142674	244584739	244604253
1_internal_13792	1	244584739	244616327	1-145524	244605089	244616327
1_internal_13799	1	47691818	47703717	1-112458	47691818	47698664
1_internal_13799	1	47691818	47703717	1-118716	47699415	47703717
1_internal_13807	1	25577556	25657165	1-118377	25577556	25579378
1_internal_13807	1	25577556	25657165	1-87829	25580243	25581333
1_internal_13807	1	25577556	25657165	1-71792	25593894	25594920
1_internal_13807	1	25577556	25657165	1-116233	25624028	25625457
1_internal_13807	1	25577556	25657165	1-132385	25639789	25640994
1_internal_13807	1	25577556	25657165	1-137619	25646814	25647485
1_internal_13807	1	25577556	25657165	1-122734	25655583	25657165
1_internal_13823	1	58088212	58091389	1-125463	58088212	58089772
1_internal_13823	1	58088212	58091389	1-132892	58090746	58091389
1_internal_13831	1	56651224	56656463	1-123171	56651224	56652493
1_internal_13831	1	56651224	56656463	1-138128	56654381	56656463
1_internal_13832	1	121252941	121262136	1-112973	121252941	121254473
1_internal_13832	1	121252941	121262136	1-133448	121258063	121259370
1_internal_13832	1	121252941	121262136	1-89749	121260193	121262136
1_internal_13837	1	156208858	156233746	1-88458	156208858	156224546
1_internal_13837	1	156208858	156233746	1-121567	156225417	156233746
1_internal_13853	1	230879188	230884311	1-76677	230879188	230881529
1_internal_13853	1	230879188	230884311	1-124537	230882496	230884311
1_internal_13855	1	219726092	219730489	1-142342	219726092	219726758
1_internal_13855	1	219726092	219730489	1-124410	219727301	219730489
1_internal_13893	1	90293219	90412843	1-125718	90293219	90314501
1_internal_13893	1	90293219	90412843	1-116899	90397348	90412843
1_internal_13907	1	3612035	3638462	1-132035	3612035	3612698
1_internal_13907	1	3612035	3638462	1-101166	3628450	3633846
1_internal_13907	1	3612035	3638462	1-115931	3637528	3638462
1_internal_13908	1	203236394	203262708	1-30972	203236394	203252511
1_internal_13908	1	203236394	203262708	1-134002	203253261	203262708
1_internal_13944	1	42104353	42108575	1-96731	42104353	42106507
1_internal_13944	1	42104353	42108575	1-120825	42107486	42108575
1_internal_13947	1	44471251	44503376	1-110636	44471251	44488480
1_internal_13947	1	44471251	44503376	1-110637	44492459	44503376
1_internal_13956	1	40838703	40877680	1-69947	40838703	40844636
1_internal_13956	1	40838703	40877680	1-118620	40845278	40853463
1_internal_13956	1	40838703	40877680	1-122968	40853986	40877680
1_internal_13968	1	111097662	111128206	1-67396	111097662	111100921
1_internal_13968	1	111097662	111128206	1-68318	111107462	111110184
1_internal_13968	1	111097662	111128206	1-128307	111122824	111128206
1_internal_13980	1	234851054	234975684	1-131865	234851054	234868298
1_internal_13980	1	234851054	234975684	1-96242	234970972	234975684
1_internal_13985	1	111135190	111151341	1-144163	111135190	111142607
1_internal_13985	1	111135190	111151341	1-144164	111143114	111151341
1_internal_14007	1	48482108	48507789	1-101718	48482108	48483004
1_internal_14007	1	48482108	48507789	1-130268	48494169	48494836
1_internal_14007	1	48482108	48507789	1-140757	48496337	48496838
1_internal_14007	1	48482108	48507789	1-138034	48499438	48502854
1_internal_14007	1	48482108	48507789	1-118720	48503847	48507789
1_internal_14027	1	230884915	230895473	1-109975	230884915	230892078
1_internal_14027	1	230884915	230895473	1-131825	230893846	230895473
1_internal_14035	1	116928700	116938065	1-133421	116928700	116932508
1_internal_14035	1	116928700	116938065	1-102119	116933466	116938065
1_internal_14038	1	956263	963564	1-137192	956263	957016
1_internal_14038	1	956263	963564	1-106424	957714	963564
1_internal_14057	1	151680760	151702261	1-128489	151680760	151692045
1_internal_14057	1	151680760	151702261	1-100454	151699747	151702261
1_internal_14058	1	120123264	120127045	1-123669	120123264	120123892
1_internal_14058	1	120123264	120127045	1-138717	120124960	120127045
1_internal_14062	1	28561733	28576507	1-143176	28561733	28564390
1_internal_14062	1	28561733	28576507	1-81452	28572906	28576507
1_internal_14071	1	37598177	37605837	1-143331	37598177	37600848
1_internal_14071	1	37598177	37605837	1-127584	37601971	37605837
1_internal_14081	1	66441367	66522746	1-110827	66441367	66453257
1_internal_14081	1	66441367	66522746	1-140986	66454963	66469907
1_internal_14081	1	66441367	66522746	1-112621	66508402	66522746
1_internal_14121	1	156352300	156408142	1-144462	156352300	156365019
1_internal_14121	1	156352300	156408142	1-144464	156368694	156408142
1_internal_14136	1	228326831	228357457	1-145281	228326831	228343877
1_internal_14136	1	228326831	228357457	1-91750	228346792	228357457
1_internal_14142	1	26346315	26355400	1-90607	26346315	26352706
1_internal_14142	1	26346315	26355400	1-116246	26353244	26355400
1_internal_14177	1	204795747	204861436	1-117620	204795747	204804109
1_internal_14177	1	204795747	204861436	1-142169	204807931	204820242
1_internal_14177	1	204795747	204861436	1-131508	204820905	204861436
1_internal_14178	1	36393006	36408393	1-135130	36393006	36402731
1_internal_14178	1	36393006	36408393	1-132575	36404050	36405260
1_internal_14178	1	36393006	36408393	1-93662	36406211	36408393
1_internal_14181	1	6141597	6233092	1-120335	6141597	6145568
1_internal_14181	1	6141597	6233092	1-102924	6203204	6206566
1_internal_14181	1	6141597	6233092	1-66051	6220929	6233092
1_internal_14193	1	156080983	156481489	1-128559	156080983	156100729
1_internal_14193	1	156080983	156481489	1-131059	156437476	156481489
1_internal_14197	1	150441232	150450864	1-113013	150441232	150444057
1_internal_14197	1	150441232	150450864	1-128468	150445100	150450864
1_internal_14200	1	220958479	220982548	1-145196	220958479	220960806
1_internal_14200	1	220958479	220982548	1-131695	220963433	220965100
1_internal_14200	1	220958479	220982548	1-113562	220981695	220982548
1_internal_14206	1	89988289	90084843	1-83061	89988289	90006988
1_internal_14206	1	89988289	90084843	1-119054	90007492	90024909
1_internal_14206	1	89988289	90084843	1-123447	90027791	90035096
1_internal_14206	1	89988289	90084843	1-143940	90036068	90084843
1_internal_14211	1	109794746	109872608	1-138588	109794746	109828480
1_internal_14211	1	109794746	109872608	1-117002	109836853	109872608
1_internal_14214	1	169570625	169681517	1-136316	169570625	169571126
1_internal_14214	1	169570625	169681517	1-95802	169613212	169614256
1_internal_14214	1	169570625	169681517	1-121683	169618834	169621239
1_internal_14214	1	169570625	169681517	1-104091	169622696	169624006
1_internal_14214	1	169570625	169681517	1-139041	169627391	169629549
1_internal_14214	1	169570625	169681517	1-66656	169680489	169681517
1_internal_14219	1	109876879	109900997	1-121337	109876879	109882713
1_internal_14219	1	109876879	109900997	1-125857	109883280	109887544
1_internal_14219	1	109876879	109900997	1-111078	109889325	109900997
1_internal_14229	1	17205499	17275927	1-114024	17205499	17206127
1_internal_14229	1	17205499	17275927	1-114025	17214687	17217793
1_internal_14229	1	17205499	17275927	1-129730	17220333	17226219
1_internal_14229	1	17205499	17275927	1-96482	17227039	17228074
1_internal_14229	1	17205499	17275927	1-134826	17228764	17235724
1_internal_14229	1	17205499	17275927	1-120501	17236281	17237073
1_internal_14229	1	17205499	17275927	1-101333	17237936	17244021
1_internal_14229	1	17205499	17275927	1-104843	17244850	17245495
1_internal_14229	1	17205499	17275927	1-134827	17247821	17248603
1_internal_14229	1	17205499	17275927	1-140195	17252677	17254761
1_internal_14229	1	17205499	17275927	1-137464	17260562	17261063
1_internal_14229	1	17205499	17275927	1-134828	17275063	17275927
1_internal_14242	1	178985496	179023171	1-144744	178985496	178987561
1_internal_14242	1	178985496	179023171	1-115315	178989097	178997308
1_internal_14242	1	178985496	179023171	1-121767	179021444	179023171
1_internal_14245	1	143962959	143985371	1-130905	143962959	143963460
1_internal_14245	1	143962959	143985371	1-72193	143982113	143985371
1_internal_14287	1	231120050	231131505	1-124539	231120050	231123972
1_internal_14287	1	231120050	231131505	1-104540	231126790	231128430
1_internal_14287	1	231120050	231131505	1-70570	231130740	231131505
1_internal_14296	1	5282721	5301553	1-93339	5282721	5284187
1_internal_14296	1	5282721	5301553	1-54024	5300008	5301553
1_internal_14324	1	16384059	16399544	1-112084	16384059	16384560
1_internal_14324	1	16384059	16399544	1-132231	16388446	16391697
1_internal_14324	1	16384059	16399544	1-140180	16392917	16395830
1_internal_14324	1	16384059	16399544	1-108415	16396332	16397215
1_internal_14324	1	16384059	16399544	1-124902	16398000	16399544
1_internal_14328	1	146407757	146420183	1-92697	146407757	146408258
1_internal_14328	1	146407757	146420183	1-136044	146419682	146420183
1_internal_14372	1	175825322	175858770	1-82086	175825322	175843423
1_internal_14372	1	175825322	175858770	1-113253	175849995	175858770
1_internal_14379	1	46659232	46693668	1-140736	46659232	46666838
1_internal_14379	1	46659232	46693668	1-135322	46667896	46673327
1_internal_14379	1	46659232	46693668	1-88015	46682591	46693668
1_internal_14386	1	90445997	90453469	1-62256	90445997	90450001
1_internal_14386	1	90445997	90453469	1-94003	90450662	90453469
1_internal_14388	1	234695113	234698779	1-77771	234695113	234696098
1_internal_14388	1	234695113	234698779	1-120154	234697048	234698779
1_internal_14391	1	19971273	19979109	1-89120	19971273	19974916
1_internal_14391	1	19971273	19979109	1-67941	19976581	19979109
1_internal_14399	1	201412314	201441276	1-139313	201412314	201427194
1_internal_14399	1	201412314	201441276	1-111520	201428357	201441276
1_internal_14406	1	201628735	201636142	1-139320	201628735	201632624
1_internal_14406	1	201628735	201636142	1-131442	201633613	201636142
1_internal_14420	1	207457654	207483860	1-119842	207457654	207458155
1_internal_14420	1	207457654	207483860	1-67698	207482957	207483860
1_internal_14424	1	55180443	55209713	1-127828	55180443	55182395
1_internal_14424	1	55180443	55209713	1-65476	55184650	55185410
1_internal_14424	1	55180443	55209713	1-135424	55201458	55209713
1_internal_14432	1	36553548	36604139	1-114280	36553548	36563251
1_internal_14432	1	36553548	36604139	1-120753	36599341	36604139
1_internal_14470	1	66424194	66439534	1-84193	66424194	66434598
1_internal_14470	1	66424194	66439534	1-127944	66437888	66439534
1_internal_14471	1	8466527	8491578	1-115973	8466527	8473983
1_internal_14471	1	8466527	8491578	1-113895	8474933	8491578
1_internal_14482	1	9296756	9330266	1-86341	9296756	9305559
1_internal_14482	1	9296756	9330266	1-108336	9306448	9314421
1_internal_14482	1	9296756	9330266	1-137319	9317273	9318036
1_internal_14482	1	9296756	9330266	1-72668	9327082	9330266
1_internal_14487	1	204949076	205050577	1-139413	204949076	204992367
1_internal_14487	1	204949076	205050577	1-139417	205035862	205050577
1_internal_14489	1	109901521	109949383	1-135885	109901521	109916526
1_internal_14489	1	109901521	109949383	1-111080	109921713	109949383
1_internal_14491	1	41379188	41415041	1-118633	41379188	41392869
1_internal_14491	1	41379188	41415041	1-132653	41414065	41415041
1_internal_14492	1	85176154	85182421	1-141143	85176154	85178663
1_internal_14492	1	85176154	85182421	1-119022	85179547	85182421
1_internal_14507	1	213205625	213210400	1-139544	213205625	213207257
1_internal_14507	1	213205625	213210400	1-119932	213208312	213210400
1_internal_14509	1	168456954	168468753	1-121675	168456954	168457752
1_internal_14509	1	168456954	168468753	1-119505	168467212	168468753
1_internal_14510	1	75194272	75200162	1-100144	75194272	75194899
1_internal_14510	1	75194272	75200162	1-143800	75197315	75200162
1_internal_14512	1	223940598	223954605	1-126744	223940598	223945789
1_internal_14512	1	223940598	223954605	1-124428	223947570	223954605
1_internal_14515	1	84439291	84455589	1-133130	84439291	84445415
1_internal_14515	1	84439291	84455589	1-48850	84447657	84451332
1_internal_14515	1	84439291	84455589	1-135688	84454122	84455589
1_internal_14521	1	110275268	110283860	1-114863	110275268	110276387
1_internal_14521	1	110275268	110283860	1-130770	110282113	110283860
1_internal_14528	1	9442323	9462760	1-122496	9442323	9454174
1_internal_14528	1	9442323	9462760	1-104760	9456891	9462760
1_internal_14532	1	6066660	6557285	1-139990	6066660	6068536
1_internal_14532	1	6066660	6557285	1-76772	6554704	6557285
1_internal_14537	1	154390734	154403013	1-102208	154390734	154398069
1_internal_14537	1	154390734	154403013	1-136131	154399536	154403013
1_internal_14539	1	202217867	202221022	1-136566	202217867	202218928
1_internal_14539	1	202217867	202221022	1-113389	202219641	202221022
1_internal_14542	1	177902622	177905501	1-119603	177902622	177903123
1_internal_14542	1	177902622	177905501	1-139140	177905000	177905501
1_internal_14544	1	159887367	159896479	1-113091	159887367	159889120
1_internal_14544	1	159887367	159896479	1-133611	159891290	159896479
1_internal_14557	1	144901996	144909106	1-128413	144901996	144905895
1_internal_14557	1	144901996	144909106	1-141504	144906417	144909106
1_internal_14564	1	27828675	27857045	1-104957	27828675	27836989
1_internal_14564	1	27828675	27857045	1-127445	27839716	27841202
1_internal_14564	1	27828675	27857045	1-78015	27841741	27857045
1_internal_14573	1	228633364	228647564	1-124485	228633364	228634268
1_internal_14573	1	228633364	228647564	1-139684	228643981	228647564
1_internal_14575	1	151840384	151854799	1-75221	151840384	151841597
1_internal_14575	1	151840384	151854799	1-107548	151842301	151847673
1_internal_14575	1	151840384	151854799	1-128496	151853441	151854799
1_internal_14578	1	147916883	147922896	1-128448	147916883	147917600
1_internal_14578	1	147916883	147922896	1-72215	147921651	147922896
1_internal_14579	1	35372023	35396071	1-110515	35372023	35373427
1_internal_14579	1	35372023	35396071	1-143289	35388380	35396071
1_internal_14584	1	209756538	209766446	1-134129	209756538	209760515
1_internal_14584	1	209756538	209766446	1-136711	209761197	209766446
1_internal_14586	1	42804413	42807184	1-116470	42804413	42804914
1_internal_14586	1	42804413	42807184	1-130165	42806053	42807184
1_internal_14588	1	87597464	87621950	1-80569	87597464	87603680
1_internal_14588	1	87597464	87621950	1-107256	87614499	87621950
1_internal_14595	1	41085848	41121437	1-120811	41085848	41091665
1_internal_14595	1	41085848	41121437	1-143389	41113467	41121437
1_internal_14608	1	24525822	24671091	1-94998	24525822	24526323
1_internal_14608	1	24525822	24671091	1-93527	24528219	24529028
1_internal_14608	1	24525822	24671091	1-132360	24615700	24617263
1_internal_14608	1	24525822	24671091	1-137593	24648498	24649546
1_internal_14608	1	24525822	24671091	1-132361	24670299	24671091
1_internal_14637	1	203442838	203457496	1-139368	203442838	203451092
1_internal_14637	1	203442838	203457496	1-144946	203454722	203457496
1_internal_14653	1	167596936	167626919	1-111331	167596936	167605643
1_internal_14653	1	167596936	167626919	1-133698	167617560	167626919
1_internal_14661	1	149815120	149821929	1-75197	149815120	149817753
1_internal_14661	1	149815120	149821929	1-136061	149820086	149821929
1_internal_14669	1	237441081	237523606	1-71617	237441081	237446881
1_internal_14669	1	237441081	237523606	1-102817	237522370	237523606
1_internal_14670	1	42132527	42182927	1-118646	42132527	42140797
1_internal_14670	1	42132527	42182927	1-140652	42176482	42182927
1_internal_14672	1	108324706	108669811	1-121325	108324706	108325790
1_internal_14672	1	108324706	108669811	1-79522	108667833	108669811
1_internal_14673	1	161807723	161810112	1-115155	161807723	161808929
1_internal_14673	1	161807723	161810112	1-144511	161809482	161810112
1_internal_14678	1	206489852	206511620	1-109776	206489852	206492164
1_internal_14678	1	206489852	206511620	1-111591	206509793	206511620
1_internal_14679	1	25493521	25526112	1-74730	25493521	25496361
1_internal_14679	1	25493521	25526112	1-106701	25500425	25502159
1_internal_14679	1	25493521	25526112	1-114138	25523975	25526112
1_internal_14684	1	25014549	25073653	1-56855	25014549	25016127
1_internal_14684	1	25014549	25073653	1-118369	25028843	25038316
1_internal_14684	1	25014549	25073653	1-106695	25039137	25047796
1_internal_14684	1	25014549	25073653	1-64481	25067693	25073653
1_internal_14690	1	241856248	241881477	1-122322	241856248	241858886
1_internal_14690	1	241856248	241881477	1-122323	241877093	241881477
1_internal_14691	1	170639007	170642104	1-136320	170639007	170639508
1_internal_14691	1	170639007	170642104	1-139045	170640100	170642104
1_internal_14694	1	155620948	155627707	1-115096	155620948	155621855
1_internal_14694	1	155620948	155627707	1-103975	155624741	155627707
1_internal_14696	1	6995528	7014993	1-104721	6995528	6996314
1_internal_14696	1	6995528	7014993	1-140003	7014114	7014993
1_internal_14700	1	19392713	19397385	1-132259	19392713	19395822
1_internal_14700	1	19392713	19397385	1-140226	19396746	19397385
1_internal_14701	1	63152630	63193692	1-90925	63152630	63157166
1_internal_14701	1	63152630	63193692	1-116686	63189707	63193692
1_internal_14702	1	46826760	46828596	1-135324	46826760	46827261
1_internal_14702	1	46826760	46828596	1-120889	46827964	46828596
1_internal_14704	1	218955776	218959915	1-139568	218955776	218957465
1_internal_14704	1	218955776	218959915	1-136814	218959154	218959915
1_internal_14705	1	149294069	149685466	1-54391	149294069	149294698
1_internal_14705	1	149294069	149685466	1-130947	149296648	149300374
1_internal_14705	1	149294069	149685466	1-105690	149684191	149685466
1_internal_14707	1	167972434	167977123	1-115207	167972434	167974756
1_internal_14707	1	167972434	167977123	1-128685	167975404	167977123
1_internal_14718	1	41219421	41233392	1-114354	41219421	41224611
1_internal_14718	1	41219421	41233392	1-135221	41229331	41233392
1_internal_14723	1	161563213	161614254	1-107638	161563213	161565737
1_internal_14723	1	161563213	161614254	1-107639	161581416	161583357
1_internal_14723	1	161563213	161614254	1-94268	161590806	161591698
1_internal_14723	1	161563213	161614254	1-141729	161613753	161614254
1_internal_14726	1	99599066	99642715	1-77295	99599066	99601852
1_internal_14726	1	99599066	99642715	1-128228	99642214	99642715
1_internal_14733	1	14106162	14134481	1-101290	14106162	14123376
1_internal_14733	1	14106162	14134481	1-132189	14126887	14134481
1_internal_14742	1	54578295	54585231	1-79322	54578295	54579062
1_internal_14742	1	54578295	54585231	1-116601	54580481	54585231
1_internal_14746	1	200493967	200506527	1-131418	200493967	200494815
1_internal_14746	1	200493967	200506527	1-111511	200505615	200506527
1_internal_14749	1	12465554	12511812	1-134755	12465554	12469436
1_internal_14749	1	12465554	12511812	1-127180	12507595	12511812
1_internal_14753	1	26944940	27030858	1-137655	26944940	26948873
1_internal_14753	1	26944940	27030858	1-122764	27016624	27030858
1_internal_14756	1	142654273	143467424	1-117118	142654273	142654774
1_internal_14756	1	142654273	143467424	1-53078	143434522	143435274
1_internal_14756	1	142654273	143467424	1-114970	143437311	143437812
1_internal_14756	1	142654273	143467424	1-91212	143449238	143450145
1_internal_14756	1	142654273	143467424	1-112975	143455039	143456115
1_internal_14756	1	142654273	143467424	1-117119	143457134	143459364
1_internal_14756	1	142654273	143467424	1-111160	143462041	143463034
1_internal_14756	1	142654273	143467424	1-105664	143466923	143467424
1_internal_14776	1	220699558	220737965	1-145191	220699558	220703921
1_internal_14776	1	220699558	220737965	1-136822	220737047	220737965
1_internal_14786	1	22350401	22366940	1-80210	22350401	22353037
1_internal_14786	1	22350401	22366940	1-118332	22364015	22366940
1_internal_14794	1	43588606	43604486	1-125293	43588606	43589381
1_internal_14794	1	43588606	43604486	1-108764	43602269	43604486
1_internal_14795	1	161645397	161697948	1-107640	161645397	161648024
1_internal_14795	1	161645397	161697948	1-117303	161675835	161677381
1_internal_14795	1	161645397	161697948	1-141730	161695428	161697948
1_internal_14806	1	27440512	27482396	1-134990	27440512	27452097
1_internal_14806	1	27440512	27482396	1-137665	27453048	27456508
1_internal_14806	1	27440512	27482396	1-127437	27461721	27467386
1_internal_14806	1	27440512	27482396	1-140406	27474443	27482396
1_internal_14808	1	228269225	228298432	1-126790	228269225	228273700
1_internal_14808	1	228269225	228298432	1-120043	228296160	228298432
1_internal_14822	1	32369155	32406303	1-98178	32369155	32381027
1_internal_14822	1	32369155	32406303	1-112278	32386186	32406303
1_internal_14837	1	203328506	203351450	1-106048	203328506	203332372
1_internal_14837	1	203328506	203351450	1-71417	203347302	203351450
1_internal_14841	1	3131572	3138304	1-127033	3131572	3134416
1_internal_14841	1	3131572	3138304	1-124723	3135279	3136713
1_internal_14841	1	3131572	3138304	1-111947	3137325	3138304
1_internal_14846	1	46857196	46877014	1-90828	46857196	46874192
1_internal_14846	1	46857196	46877014	1-130251	46875110	46877014
1_internal_14847	1	242149439	242154791	1-113768	242149439	242150162
1_internal_14847	1	242149439	242154791	1-59571	242151669	242152303
1_internal_14847	1	242149439	242154791	1-126932	242154290	242154791
1_internal_14851	1	191787278	191793368	1-75379	191787278	191788441
1_internal_14851	1	191787278	191793368	1-144847	191791897	191793368
1_internal_14853	1	203092687	203143440	1-128984	203092687	203134354
1_internal_14853	1	203092687	203143440	1-94464	203135083	203143440
1_internal_14854	1	52180115	52202742	1-138076	52180115	52182764
1_internal_14854	1	52180115	52202742	1-123121	52199670	52202742
1_internal_14857	1	32198518	32214637	1-122835	32198518	32202376
1_internal_14857	1	32198518	32214637	1-90657	32209112	32214637
1_internal_14861	1	94520953	94527663	1-135795	94520953	94521911
1_internal_14861	1	94520953	94527663	1-105517	94524289	94527663
1_internal_14862	1	20766938	20822412	1-118296	20766938	20779995
1_internal_14862	1	20766938	20822412	1-132281	20780612	20783024
1_internal_14862	1	20766938	20822412	1-116161	20784415	20785054
1_internal_14862	1	20766938	20822412	1-122658	20785629	20786130
1_internal_14862	1	20766938	20822412	1-127312	20787416	20789935
1_internal_14862	1	20766938	20822412	1-143001	20790634	20816635
1_internal_14862	1	20766938	20822412	1-137524	20817394	20822412
1_internal_14863	1	155051846	155054518	1-107580	155051846	155052347
1_internal_14863	1	155051846	155054518	1-138863	155053108	155054518
1_internal_14870	1	33401575	33481357	1-83985	33401575	33406796
1_internal_14870	1	33401575	33481357	1-105033	33470772	33481357
1_internal_14885	1	54872898	54955885	1-55570	54872898	54876659
1_internal_14885	1	54872898	54955885	1-140834	54952228	54955885
1_internal_14890	1	6072750	6077341	1-118091	6072750	6075423
1_internal_14890	1	6072750	6077341	1-134634	6076042	6077341
1_internal_14892	1	234913428	234929077	1-145407	234913428	234915183
1_internal_14892	1	234913428	234929077	1-122271	234916603	234919312
1_internal_14892	1	234913428	234929077	1-142568	234919888	234920521
1_internal_14892	1	234913428	234929077	1-31654	234927913	234929077
1_internal_14899	1	173737656	173745255	1-117409	173737656	173738857
1_internal_14899	1	173737656	173745255	1-95825	173741024	173745255
1_internal_14910	1	217787145	217790943	1-96115	217787145	217788050
1_internal_14910	1	217787145	217790943	1-100896	217790442	217790943
1_internal_14912	1	23747926	23811405	1-110381	23747926	23750327
1_internal_14912	1	23747926	23811405	1-98091	23792023	23793579
1_internal_14912	1	23747926	23811405	1-82649	23795955	23798654
1_internal_14912	1	23747926	23811405	1-83885	23805486	23811405
1_internal_14918	1	35335294	35340886	1-108666	35335294	35339148
1_internal_14918	1	35335294	35340886	1-137808	35340166	35340886
1_internal_14920	1	228997528	229019044	1-117870	228997528	228998202
1_internal_14920	1	228997528	229019044	1-145287	229018255	229019044
1_internal_14924	1	205323917	205330452	1-91601	205323917	205324804
1_internal_14924	1	205323917	205330452	1-87355	205325378	205326965
1_internal_14924	1	205323917	205330452	1-139429	205328606	205330452
1_internal_14928	1	43700302	43856391	1-125294	43700302	43706197
1_internal_14928	1	43700302	43856391	1-105150	43733235	43744201
1_internal_14928	1	43700302	43856391	1-105151	43747606	43749990
1_internal_14928	1	43700302	43856391	1-95195	43752850	43772591
1_internal_14928	1	43700302	43856391	1-72882	43780380	43786109
1_internal_14928	1	43700302	43856391	1-125298	43788935	43790862
1_internal_14928	1	43700302	43856391	1-110625	43809405	43856391
1_internal_14931	1	240261678	240275237	1-120206	240261678	240268260
1_internal_14931	1	240261678	240275237	1-110042	240270125	240275237
1_internal_14935	1	235156642	235161364	1-88922	235156642	235159383
1_internal_14935	1	235156642	235161364	1-124589	235160067	235161364
1_internal_14939	1	109498261	109500950	1-125839	109498261	109498762
1_internal_14939	1	109498261	109500950	1-141322	109499576	109500950
1_internal_14940	1	211932104	211951217	1-115595	211932104	211944253
1_internal_14940	1	211932104	211951217	1-100864	211945413	211951217
1_internal_14941	1	224019235	224035321	1-108042	224019235	224029836
1_internal_14941	1	224019235	224035321	1-106222	224031561	224035321
1_internal_14948	1	19822050	19841471	1-127296	19822050	19822909
1_internal_14948	1	19822050	19841471	1-140246	19840970	19841471
1_internal_14952	1	207182979	207200756	1-142211	207182979	207183655
1_internal_14952	1	207182979	207200756	1-111599	207194116	207200756
1_internal_14953	1	63599586	63608222	1-121027	63599586	63601392
1_internal_14953	1	63599586	63608222	1-44724	63607595	63608222
1_internal_14954	1	84606179	84670315	1-107237	84606179	84614854
1_internal_14954	1	84606179	84670315	1-125665	84626579	84645082
1_internal_14954	1	84606179	84670315	1-138377	84645692	84651156
1_internal_14954	1	84606179	84670315	1-135695	84665686	84670315
1_internal_14960	1	5806896	5813062	1-124749	5806896	5807689
1_internal_14960	1	5806896	5813062	1-120332	5811690	5813062
1_internal_14963	1	35210154	35236545	1-135106	35210154	35210655
1_internal_14963	1	35210154	35236545	1-143284	35235599	35236545
1_internal_14964	1	54683443	54695648	1-138103	54683443	54690143
1_internal_14964	1	54683443	54695648	1-132839	54691768	54695648
1_internal_14965	1	148555565	148605088	1-61572	148555565	148557229
1_internal_14965	1	148555565	148605088	1-121483	148598192	148599141
1_internal_14965	1	148555565	148605088	1-128450	148604376	148605088
1_internal_14970	1	163395997	163414911	1-144536	163395997	163397330
1_internal_14970	1	163395997	163414911	1-133657	163404850	163407019
1_internal_14970	1	163395997	163414911	1-126190	163408380	163414911
1_internal_14974	1	20730242	20733345	1-124945	20730242	20731031
1_internal_14974	1	20730242	20733345	1-127308	20732578	20733345
1_internal_14976	1	211953440	211990746	1-45930	211953440	211977139
1_internal_14976	1	211953440	211990746	1-117727	211983516	211990746
1_internal_14978	1	47047511	47070950	1-103421	47047511	47048848
1_internal_14978	1	47047511	47070950	1-130253	47049676	47052555
1_internal_14978	1	47047511	47070950	1-130256	47059970	47062654
1_internal_14978	1	47047511	47070950	1-140748	47063420	47070950
1_internal_14984	1	203168330	203172414	1-97568	203168330	203170403
1_internal_14984	1	203168330	203172414	1-131468	203171369	203172414
1_internal_14987	1	38187094	38222468	1-98230	38187094	38190586
1_internal_14987	1	38187094	38222468	1-110542	38191215	38193867
1_internal_14987	1	38187094	38222468	1-140578	38217795	38218296
1_internal_14987	1	38187094	38222468	1-143341	38221817	38222468
1_internal_14990	1	164883251	164956390	1-98934	164883251	164884704
1_internal_14990	1	164883251	164956390	1-131142	164950874	164953230
1_internal_14990	1	164883251	164956390	1-126212	164954518	164956390
1_internal_14991	1	154739155	154748838	1-115076	154739155	154742976
1_internal_14991	1	154739155	154748838	1-115077	154745752	154748838
1_internal_14997	1	229356773	229480224	1-136942	229356773	229376903
1_internal_14997	1	229356773	229480224	1-124500	229377423	229379239
1_internal_14997	1	229356773	229480224	1-84851	229383488	229395216
1_internal_14997	1	229356773	229480224	1-102741	229471050	229480224
1_internal_15008	1	190350065	190352154	1-102444	190350065	190350740
1_internal_15008	1	190350065	190352154	1-144846	190351299	190352154
1_internal_15014	1	5353322	5355261	1-106454	5353322	5353823
1_internal_15014	1	5353322	5355261	1-113870	5354760	5355261
1_internal_15015	1	81879718	81897946	1-121164	81879718	81881229
1_internal_15015	1	81879718	81897946	1-92471	81896761	81897946
1_internal_15041	1	177224604	177325141	1-102383	177224604	177227020
1_internal_15041	1	177224604	177325141	1-144721	177250121	177254369
1_internal_15041	1	177224604	177325141	1-144725	177319004	177325141
1_internal_15043	1	98220279	98359847	1-144051	98220279	98221260
1_internal_15043	1	98220279	98359847	1-114806	98359346	98359847
1_internal_15051	1	153460310	153467437	1-144396	153460310	153461649
1_internal_15051	1	153460310	153467437	1-138834	153462279	153464383
1_internal_15051	1	153460310	153467437	1-92728	153465827	153467437
1_internal_15059	1	154912458	154931275	1-131021	154912458	154915651
1_internal_15059	1	154912458	154931275	1-95686	154924931	154931275
1_internal_15064	1	41828003	41847304	1-143405	41828003	41839278
1_internal_15064	1	41828003	41847304	1-122990	41843295	41843796
1_internal_15064	1	41828003	41847304	1-140641	41845021	41847304
1_internal_15074	1	205282055	205291436	1-131523	205282055	205287425
1_internal_15074	1	205282055	205291436	1-91600	205288033	205289455
1_internal_15074	1	205282055	205291436	1-106089	205290176	205291436
1_internal_15076	1	25050478	25063298	1-93534	25050478	25059860
1_internal_15076	1	25050478	25063298	1-137606	25061194	25063298
1_internal_15078	1	26215238	26424927	1-104935	26215238	26236466
1_internal_15078	1	26215238	26424927	1-116247	26420197	26424927
1_internal_15080	1	109310857	109344447	1-91125	109310857	109314071
1_internal_15080	1	109310857	109344447	1-135864	109339792	109340563
1_internal_15080	1	109310857	109344447	1-111062	109343804	109344447
1_internal_15098	1	240348061	240351862	1-44524	240348061	240349320
1_internal_15098	1	240348061	240351862	1-101060	240350715	240351862
1_internal_15104	1	116909845	116927545	1-133420	116909845	116923907
1_internal_15104	1	116909845	116927545	1-107446	116925550	116927545
1_internal_15118	1	33326185	33344696	1-130005	33326185	33332488
1_internal_15118	1	33326185	33344696	1-118512	33343478	33344696
1_internal_15126	1	244996091	245138002	1-142677	244996091	245005911
1_internal_15126	1	244996091	245138002	1-124663	245131201	245138002
1_internal_15130	1	229666805	229675381	1-136958	229666805	229667874
1_internal_15130	1	229666805	229675381	1-83592	229670603	229675381
1_internal_15134	1	205610227	205614897	1-70475	205610227	205611660
1_internal_15134	1	205610227	205614897	1-129046	205614035	205614897
1_internal_15137	1	98301335	98373871	1-102013	98301335	98303309
1_internal_15137	1	98301335	98373871	1-130704	98369187	98373871
1_internal_15143	1	15709626	15713364	1-124889	15709626	15711575
1_internal_15143	1	15709626	15713364	1-110267	15712205	15713364
1_internal_15144	1	198466032	198490834	1-100730	198466032	198467446
1_internal_15144	1	198466032	198490834	1-102458	198468718	198470207
1_internal_15144	1	198466032	198490834	1-136524	198488301	198490834
1_internal_15151	1	214534397	214549618	1-145162	214534397	214536382
1_internal_15151	1	214534397	214549618	1-134211	214549117	214549618
1_internal_15156	1	32097081	32107380	1-103216	32097081	32097761
1_internal_15156	1	32097081	32107380	1-120683	32104169	32107380
1_internal_15157	1	183485712	183504155	1-64941	183485712	183488678
1_internal_15157	1	183485712	183504155	1-144805	183501154	183504155
1_internal_15162	1	171192285	171221144	1-87187	171192285	171193533
1_internal_15162	1	171192285	171221144	1-128721	171220341	171221144
1_internal_15164	1	95773980	95907026	1-130679	95773980	95775286
1_internal_15164	1	95773980	95907026	1-105522	95776537	95777202
1_internal_15164	1	95773980	95907026	1-85593	95786470	95789358
1_internal_15164	1	95773980	95907026	1-83092	95872807	95873922
1_internal_15164	1	95773980	95907026	1-130680	95904015	95904516
1_internal_15164	1	95773980	95907026	1-133251	95905800	95907026
1_internal_15170	1	113214238	113250901	1-144204	113214238	113222389
1_internal_15170	1	113214238	113250901	1-130832	113240105	113250901
1_internal_15176	1	9958383	9970071	1-112018	9958383	9966002
1_internal_15176	1	9958383	9970071	1-112019	9966675	9970071
1_internal_15179	1	227280447	227286519	1-79943	227280447	227282739
1_internal_15179	1	227280447	227286519	1-64295	227284017	227286519
1_internal_15180	1	57472625	57493742	1-116636	57472625	57473642
1_internal_15180	1	57472625	57493742	1-85407	57490064	57493742
1_internal_15184	1	227218150	227411620	1-102716	227218150	227220831
1_internal_15184	1	227218150	227411620	1-91744	227406566	227411620
1_internal_15185	1	168553392	168562199	1-144589	168553392	168555700
1_internal_15185	1	168553392	168562199	1-98959	168559612	168562199
1_internal_15192	1	44793351	44800391	1-143458	44793351	44796350
1_internal_15192	1	44793351	44800391	1-140700	44797362	44800391
1_internal_15200	1	45950528	45970747	1-98324	45950528	45962738
1_internal_15200	1	45950528	45970747	1-80410	45963611	45970747
1_internal_15201	1	55674778	55743994	1-96830	55674778	55684157
1_internal_15201	1	55674778	55743994	1-140850	55738451	55743994
1_internal_15202	1	117046440	117058464	1-144248	117046440	117047868
1_internal_15202	1	117046440	117058464	1-114944	117057499	117058464
1_internal_15209	1	88653946	88732956	1-101940	88653946	88654593
1_internal_15209	1	88653946	88732956	1-101941	88731243	88732956
1_internal_15210	1	210655568	210670404	1-111629	210655568	210657422
1_internal_15210	1	210655568	210670404	1-88773	210669357	210670404
1_internal_15211	1	3647820	3658092	1-106447	3647820	3648860
1_internal_15211	1	3647820	3658092	1-108261	3656296	3658092
1_internal_15215	1	85237659	85245929	1-109065	85237659	85241132
1_internal_15215	1	85237659	85245929	1-114697	85245428	85245929
1_internal_15226	1	11844392	11868008	1-137377	11844392	11853280
1_internal_15226	1	11844392	11868008	1-142883	11862182	11868008
1_internal_15236	1	9949209	9954312	1-140066	9949209	9951821
1_internal_15236	1	9949209	9954312	1-30748	9952759	9954312
1_internal_15253	1	46009126	46011428	1-99944	46009126	46010265
1_internal_15253	1	46009126	46011428	1-108798	46010773	46011428
1_internal_15254	1	181160763	181478875	1-119630	181160763	181161908
1_internal_15254	1	181160763	181478875	1-131313	181478248	181478875
1_internal_15260	1	183296641	183300749	1-131336	183296641	183297995
1_internal_15260	1	183296641	183300749	1-141998	183300248	183300749
1_internal_15262	1	211700933	211705973	1-115588	211700933	211702831
1_internal_15262	1	211700933	211705973	1-122069	211704688	211705973
1_internal_15263	1	201104824	201141179	1-131428	201104824	201110156
1_internal_15263	1	201104824	201141179	1-124188	201138234	201141179
1_internal_15265	1	33335301	33353436	1-132518	33335301	33338753
1_internal_15265	1	33335301	33353436	1-143248	33352343	33353436
1_internal_15266	1	246852785	246855835	1-142692	246852785	246853286
1_internal_15266	1	246852785	246855835	1-131970	246854127	246855835
1_internal_15268	1	35909422	35921170	1-101559	35909422	35912515
1_internal_15268	1	35909422	35921170	1-60507	35913667	35921170
1_internal_15272	1	84364733	84379899	1-105432	84364733	84366991
1_internal_15272	1	84364733	84379899	1-107227	84367665	84370541
1_internal_15272	1	84364733	84379899	1-88199	84371406	84379899
1_internal_15282	1	220862627	220922847	1-142351	220862627	220867387
1_internal_15282	1	220862627	220922847	1-136824	220920511	220922847
1_internal_15291	1	90171535	90175299	1-88234	90171535	90172430
1_internal_15291	1	90171535	90175299	1-128141	90173045	90175299
1_internal_15294	1	16156349	16179930	1-116101	16156349	16165359
1_internal_15294	1	16156349	16179930	1-137441	16173140	16179930
1_internal_15300	1	102457658	102463446	1-85605	102457658	102459339
1_internal_15300	1	102457658	102463446	1-116976	102461271	102463446
1_internal_15303	1	147734906	147809829	1-105689	147734906	147736580
1_internal_15303	1	147734906	147809829	1-94184	147752597	147753098
1_internal_15303	1	147734906	147809829	1-46301	147806193	147809829
1_internal_15311	1	12395909	12437731	1-137392	12395909	12408737
1_internal_15311	1	12395909	12437731	1-124854	12435696	12437731
1_internal_15316	1	4805815	4817081	1-132040	4805815	4806316
1_internal_15316	1	4805815	4817081	1-134624	4816380	4817081
1_internal_15320	1	113614569	113644809	1-55710	113614569	113617329
1_internal_15320	1	113614569	113644809	1-80687	113634292	113644809
1_internal_15325	1	150118555	150276303	1-136068	150118555	150129404
1_internal_15325	1	150118555	150276303	1-128461	150130999	150138668
1_internal_15325	1	150118555	150276303	1-113009	150274104	150276303
1_internal_15329	1	24082494	24090505	1-73691	24082494	24088654
1_internal_15329	1	24082494	24090505	1-143085	24089310	24090505
1_internal_15331	1	65635900	65642811	1-123252	65635900	65636658
1_internal_15331	1	65635900	65642811	1-143691	65639859	65642811
1_internal_15332	1	149950425	149962610	1-130956	149950425	149954696
1_internal_15332	1	149950425	149962610	1-111195	149961982	149962610
1_internal_15334	1	159991911	160011670	1-141691	159991911	159999032
1_internal_15334	1	159991911	160011670	1-78496	159999781	160002950
1_internal_15334	1	159991911	160011670	1-141693	160003804	160011670
1_internal_15335	1	112773043	112868555	1-95588	112773043	112773669
1_internal_15335	1	112773043	112868555	1-92637	112867790	112868555
1_internal_15340	1	183772393	183869565	1-126386	183772393	183808254
1_internal_15340	1	183772393	183869565	1-67605	183810563	183815370
1_internal_15340	1	183772393	183869565	1-126388	183819640	183825054
1_internal_15340	1	183772393	183869565	1-128864	183826111	183869565
1_internal_15355	1	167628761	167633679	1-113177	167628761	167629549
1_internal_15355	1	167628761	167633679	1-102310	167630286	167633679
1_internal_15356	1	3658935	3808126	1-122415	3658935	3660313
1_internal_15356	1	3658935	3808126	1-90385	3806980	3808126
1_internal_15359	1	204070703	204080736	1-119787	204070703	204075574
1_internal_15359	1	204070703	204080736	1-128999	204080109	204080736
1_internal_15361	1	145091566	145100275	1-97219	145091566	145094260
1_internal_15361	1	145091566	145100275	1-95641	145095807	145100275
1_internal_15363	1	163333965	163381502	1-82016	163333965	163339204
1_internal_15363	1	163333965	163381502	1-92810	163344035	163344536
1_internal_15363	1	163333965	163381502	1-115169	163369048	163370444
1_internal_15363	1	163333965	163381502	1-70302	163374161	163374969
1_internal_15363	1	163333965	163381502	1-121630	163375486	163376912
1_internal_15363	1	163333965	163381502	1-121631	163379418	163379919
1_internal_15363	1	163333965	163381502	1-123901	163380622	163381502
1_internal_15365	1	240285854	240289449	1-104608	240285854	240287730
1_internal_15365	1	240285854	240289449	1-134484	240288330	240289449
1_internal_15367	1	16573626	16620758	1-77931	16573626	16579886
1_internal_15367	1	16573626	16620758	1-140186	16603235	16603736
1_internal_15367	1	16573626	16620758	1-118255	16615900	16616401
1_internal_15367	1	16573626	16620758	1-116107	16619706	16620758
1_internal_15375	1	228082560	228134061	1-142439	228082560	228085674
1_internal_15375	1	228082560	228134061	1-142440	228086668	228088311
1_internal_15375	1	228082560	228134061	1-145278	228089681	228090427
1_internal_15375	1	228082560	228134061	1-136921	228091526	228092892
1_internal_15375	1	228082560	228134061	1-74488	228094464	228099002
1_internal_15375	1	228082560	228134061	1-96175	228100295	228101504
1_internal_15375	1	228082560	228134061	1-113642	228104345	228108250
1_internal_15375	1	228082560	228134061	1-139678	228131373	228132083
1_internal_15375	1	228082560	228134061	1-129279	228133560	228134061
1_internal_15377	1	25936152	25950964	1-140358	25936152	25937359
1_internal_15377	1	25936152	25950964	1-81418	25944556	25950964
1_internal_15378	1	77212075	77238051	1-110900	77212075	77212576
1_internal_15378	1	77212075	77238051	1-112684	77236981	77238051
1_internal_15382	1	41919620	42244165	1-81553	41919620	41921941
1_internal_15382	1	41919620	42244165	1-112382	42240790	42244165
1_internal_15389	1	167493394	167523969	1-136289	167493394	167494978
1_internal_15389	1	167493394	167523969	1-128674	167495881	167496511
1_internal_15389	1	167493394	167523969	1-121663	167498602	167499660
1_internal_15389	1	167493394	167523969	1-131158	167502531	167503294
1_internal_15389	1	167493394	167523969	1-139014	167505360	167506070
1_internal_15389	1	167493394	167523969	1-139015	167509532	167514963
1_internal_15389	1	167493394	167523969	1-123935	167516885	167518749
1_internal_15389	1	167493394	167523969	1-139016	167519334	167523969
1_internal_15391	1	223517151	223535068	1-115651	223517151	223517998
1_internal_15391	1	223517151	223535068	1-142371	223534567	223535068
1_internal_15392	1	69083913	69211905	1-88162	69083913	69086095
1_internal_15392	1	69083913	69211905	1-82981	69210076	69211905
1_internal_15394	1	24965439	24970976	1-93533	24965439	24967195
1_internal_15394	1	24965439	24970976	1-114131	24967733	24970976
1_internal_15403	1	22052250	22103354	1-110364	22052250	22053589
1_internal_15403	1	22052250	22103354	1-137567	22072121	22073912
1_internal_15403	1	22052250	22103354	1-116192	22075588	22078391
1_internal_15403	1	22052250	22103354	1-92056	22085824	22087105
1_internal_15403	1	22052250	22103354	1-98078	22088137	22093675
1_internal_15403	1	22052250	22103354	1-137569	22099694	22103354
1_internal_15412	1	200270503	200292516	1-102471	200270503	200276361
1_internal_15412	1	200270503	200292516	1-131409	200288025	200292516
1_internal_15424	1	249131212	249202111	1-115889	249131212	249134080
1_internal_15424	1	249131212	249202111	1-90359	249199571	249202111
1_internal_15427	1	224643561	224692320	1-62612	224643561	224648110
1_internal_15427	1	224643561	224692320	1-90227	224685165	224687239
1_internal_15427	1	224643561	224692320	1-124440	224689569	224692320
1_internal_15428	1	171393294	171401679	1-126259	171393294	171394347
1_internal_15428	1	171393294	171401679	1-139047	171395189	171398928
1_internal_15428	1	171393294	171401679	1-139048	171400969	171401679
1_internal_15436	1	79995427	80192916	1-101910	79995427	79996790
1_internal_15436	1	79995427	80192916	1-110925	80192415	80192916
1_internal_15440	1	114504837	114510754	1-125932	114504837	114509088
1_internal_15440	1	114504837	114510754	1-128360	114510127	114510754
1_internal_15450	1	42200857	42329168	1-114369	42200857	42202563
1_internal_15450	1	42200857	42329168	1-143418	42326702	42329168
1_internal_15452	1	79083247	79119916	1-123376	79083247	79092975
1_internal_15452	1	79083247	79119916	1-123378	79114870	79118371
1_internal_15452	1	79083247	79119916	1-128055	79119284	79119916
1_internal_15455	1	172986872	172990496	1-111381	172986872	172987518
1_internal_15455	1	172986872	172990496	1-69361	172989153	172990496
1_internal_15458	1	105961481	105968613	1-121323	105961481	105962250
1_internal_15458	1	105961481	105968613	1-141300	105968112	105968613
1_internal_15466	1	207965775	208047499	1-117668	207965775	208014074
1_internal_15466	1	207965775	208047499	1-117669	208014593	208019214
1_internal_15466	1	207965775	208047499	1-145049	208021059	208027302
1_internal_15466	1	207965775	208047499	1-124296	208029416	208033227
1_internal_15466	1	207965775	208047499	1-126589	208034629	208047499
1_internal_15467	1	227160216	227184673	1-129270	227160216	227164941
1_internal_15467	1	227160216	227184673	1-142426	227166397	227169534
1_internal_15467	1	227160216	227184673	1-122169	227170779	227184673
1_internal_15468	1	39580289	39674305	1-92208	39580289	39585691
1_internal_15468	1	39580289	39674305	1-135171	39591750	39599560
1_internal_15468	1	39580289	39674305	1-116412	39623134	39626968
1_internal_15468	1	39580289	39674305	1-130097	39629116	39631764
1_internal_15468	1	39580289	39674305	1-108703	39635738	39641543
1_internal_15468	1	39580289	39674305	1-143358	39652794	39674305
1_internal_15471	1	152968848	153196290	1-133523	152968848	152970723
1_internal_15471	1	152968848	153196290	1-94208	153195789	153196290
1_internal_15474	1	238292032	238300364	1-145442	238292032	238292533
1_internal_15474	1	238292032	238300364	1-52108	238299244	238300364
1_internal_15478	1	177238620	177245509	1-139137	177238620	177241374
1_internal_15478	1	177238620	177245509	1-111412	177242199	177245509
1_internal_15482	1	222956979	222960162	1-124425	222956979	222959003
1_internal_15482	1	222956979	222960162	1-131707	222959532	222960162
1_internal_15485	1	62764855	62861687	1-118853	62764855	62766446
1_internal_15485	1	62764855	62861687	1-143661	62803396	62804228
1_internal_15485	1	62764855	62861687	1-105294	62849868	62852945
1_internal_15485	1	62764855	62861687	1-132938	62854478	62855145
1_internal_15485	1	62764855	62861687	1-84163	62859510	62861687
1_internal_15490	1	38793238	38797784	1-99841	38793238	38794664
1_internal_15490	1	38793238	38797784	1-127598	38797283	38797784
1_internal_15495	1	39855611	39886425	1-125231	39855611	39868779
1_internal_15495	1	39855611	39886425	1-137881	39870246	39886425
1_internal_15506	1	208420427	208444034	1-142236	208420427	208422975
1_internal_15506	1	208420427	208444034	1-134123	208424940	208427227
1_internal_15506	1	208420427	208444034	1-94566	208440742	208444034
1_internal_15516	1	24171478	24189662	1-67967	24171478	24172918
1_internal_15516	1	24171478	24189662	1-112175	24188850	24189662
1_internal_15529	1	115825306	115845523	1-87003	115825306	115826006
1_internal_15529	1	115825306	115845523	1-135969	115826846	115827571
1_internal_15529	1	115825306	115845523	1-138685	115842980	115845523
1_internal_15533	1	171749666	171778060	1-98974	171749666	171751855
1_internal_15533	1	171749666	171778060	1-97400	171776835	171778060
1_internal_15547	1	68568511	68579264	1-95388	68568511	68572410
1_internal_15547	1	68568511	68579264	1-105363	68573190	68574126
1_internal_15547	1	68568511	68579264	1-80522	68576915	68579264
1_internal_15549	1	226025704	226112765	1-111720	226025704	226057560
1_internal_15549	1	226025704	226112765	1-86160	226058249	226071919
1_internal_15549	1	226025704	226112765	1-129253	226101178	226112765
1_internal_15554	1	116472314	116487873	1-88347	116472314	116473125
1_internal_15554	1	116472314	116487873	1-109254	116486860	116487873
1_internal_15556	1	16702367	16714267	1-108417	16702367	16704678
1_internal_15556	1	16702367	16714267	1-124903	16711548	16714267
1_internal_15559	1	48415751	48464151	1-130266	48415751	48419248
1_internal_15559	1	48415751	48464151	1-105212	48463506	48464151
1_internal_15560	1	6558254	6569511	1-139998	6558254	6560052
1_internal_15560	1	6558254	6569511	1-134644	6561729	6563397
1_internal_15560	1	6558254	6569511	1-115954	6566849	6569511
1_internal_15563	1	84390771	84589373	1-141129	84390771	84408938
1_internal_15563	1	84390771	84589373	1-138369	84410261	84438770
1_internal_15563	1	84390771	84589373	1-116833	84457771	84469386
1_internal_15563	1	84390771	84589373	1-128074	84586981	84589373
1_internal_15566	1	153605134	153625961	1-123767	153605134	153611373
1_internal_15566	1	153605134	153625961	1-123768	153612017	153625961
1_internal_15568	1	19993160	19998768	1-129772	19993160	19995615
1_internal_15568	1	19993160	19998768	1-140250	19996337	19998768
1_internal_15572	1	92215576	92221079	1-138466	92215576	92218510
1_internal_15572	1	92215576	92221079	1-135767	92219384	92221079
1_internal_15575	1	174081440	174307639	1-141883	174081440	174082466
1_internal_15575	1	174081440	174307639	1-85896	174134606	174135945
1_internal_15575	1	174081440	174307639	1-76438	174306027	174307639
1_internal_15578	1	41331596	41369386	1-110588	41331596	41332097
1_internal_15578	1	41331596	41369386	1-127653	41367330	41369386
1_internal_15588	1	224470099	224480655	1-124438	224470099	224472563
1_internal_15588	1	224470099	224480655	1-134271	224473686	224480655
1_internal_15598	1	153911426	153942048	1-65704	153911426	153914320
1_internal_15598	1	153911426	153942048	1-126080	153938677	153942048
1_internal_15601	1	74380607	74447846	1-143795	74380607	74381108
1_internal_15601	1	74380607	74447846	1-116787	74444947	74447846
1_internal_15602	1	234106428	234137772	1-115787	234106428	234107057
1_internal_15602	1	234106428	234137772	1-134414	234135470	234137772
1_internal_15606	1	57254106	57273072	1-140867	57254106	57254607
1_internal_15606	1	57254106	57273072	1-103502	57262928	57264817
1_internal_15606	1	57254106	57273072	1-62968	57272445	57273072
1_internal_15608	1	208080876	208099228	1-145052	208080876	208082479
1_internal_15608	1	208080876	208099228	1-97637	208095933	208099228
1_internal_15615	1	241694294	241701313	1-117988	241694294	241695950
1_internal_15615	1	241694294	241701313	1-142624	241696753	241697666
1_internal_15615	1	241694294	241701313	1-142625	241698534	241701313
1_internal_15620	1	90154446	90168984	1-138444	90154446	90166215
1_internal_15620	1	90154446	90168984	1-138446	90166874	90168984
1_internal_15621	1	68078194	68216420	1-93915	68078194	68079269
1_internal_15621	1	68078194	68216420	1-98502	68083823	68086118
1_internal_15621	1	68078194	68216420	1-121092	68213386	68216420
1_internal_15627	1	96946844	96950632	1-135807	96946844	96948724
1_internal_15627	1	96946844	96950632	1-135808	96949373	96950632
1_internal_15632	1	38464631	38470952	1-108696	38464631	38468025
1_internal_15632	1	38464631	38470952	1-137854	38468686	38470952
1_internal_15633	1	111254497	111258290	1-73104	111254497	111255640
1_internal_15633	1	111254497	111258290	1-57125	111256627	111258290
1_internal_15639	1	46643955	46652227	1-123067	46643955	46647794
1_internal_15639	1	46643955	46652227	1-75990	46648563	46652227
1_internal_15642	1	158966747	159027388	1-138898	158966747	158986263
1_internal_15642	1	158966747	159027388	1-138900	158989505	158990413
1_internal_15642	1	158966747	159027388	1-131073	159022623	159027388
1_internal_15653	1	164653419	164660403	1-113147	164653419	164655377
1_internal_15653	1	164653419	164660403	1-131135	164656951	164660403
1_internal_15656	1	24689492	24692274	1-127378	24689492	24690253
1_internal_15656	1	24689492	24692274	1-114124	24690892	24692274
1_internal_15661	1	44086995	44091733	1-125306	44086995	44089973
1_internal_15661	1	44086995	44091733	1-101668	44090974	44091733
1_internal_15666	1	108506306	108508506	1-109166	108506306	108507147
1_internal_15666	1	108506306	108508506	1-119171	108508005	108508506
1_internal_15668	1	16271940	16303386	1-134808	16271940	16281257
1_internal_15668	1	16271940	16303386	1-92006	16282313	16303386
1_internal_15669	1	161182894	161201530	1-68425	161182894	161184221
1_internal_15669	1	161182894	161201530	1-89861	161199531	161201530
1_internal_15671	1	168330050	168362795	1-113182	168330050	168331482
1_internal_15671	1	168330050	168362795	1-119498	168361051	168362795
1_internal_15679	1	203322901	203338877	1-136595	203322901	203323796
1_internal_15679	1	203322901	203338877	1-94471	203335464	203338877
1_internal_15682	1	7536776	7562616	1-142783	7536776	7540994
1_internal_15682	1	7536776	7562616	1-129572	7542861	7543362
1_internal_15682	1	7536776	7562616	1-129573	7560859	7562616
1_internal_15685	1	21063231	21069745	1-110344	21063231	21066568
1_internal_15685	1	21063231	21069745	1-122663	21067190	21069745
1_internal_15686	1	35153494	35205806	1-81500	35153494	35154376
1_internal_15686	1	35153494	35205806	1-70864	35205178	35205806
1_internal_15688	1	245181219	245263807	1-108214	245181219	245182578
1_internal_15688	1	245181219	245263807	1-131960	245204406	245206676
1_internal_15688	1	245181219	245263807	1-113809	245208026	245210531
1_internal_15688	1	245181219	245263807	1-129490	245258001	245263807
1_internal_15690	1	98064917	98337954	1-130702	98064917	98065558
1_internal_15690	1	98064917	98337954	1-138535	98335984	98337954
1_internal_15695	1	30442141	30534971	1-118455	30442141	30444304
1_internal_15695	1	30442141	30534971	1-125107	30532884	30534971
1_internal_15697	1	33446382	33451570	1-140514	33446382	33447547
1_internal_15697	1	33446382	33451570	1-127525	33449232	33451570
1_internal_15698	1	175772046	175811921	1-117429	175772046	175774398
1_internal_15698	1	175772046	175811921	1-133796	175811241	175811921
1_internal_15700	1	26152007	26156570	1-52189	26152007	26153236
1_internal_15700	1	26152007	26156570	1-103144	26155506	26156570
1_internal_15702	1	203743050	203746491	1-100782	203743050	203744234
1_internal_15702	1	203743050	203746491	1-113416	203744925	203746491
1_internal_15704	1	84853442	84874267	1-125671	84853442	84854142
1_internal_15704	1	84853442	84874267	1-116842	84871776	84872277
1_internal_15704	1	84853442	84874267	1-101924	84873326	84874267
1_internal_15705	1	99435006	99448646	1-112840	99435006	99435977
1_internal_15705	1	99435006	99448646	1-114811	99447899	99448646
1_internal_15707	1	112267656	112286753	1-135930	112267656	112268435
1_internal_15707	1	112267656	112286753	1-128328	112285111	112286753
1_internal_15708	1	150361831	150383853	1-117168	150361831	150362786
1_internal_15708	1	150361831	150383853	1-115016	150381158	150383853
1_internal_15709	1	155210290	155243963	1-75239	155210290	155216301
1_internal_15709	1	155210290	155243963	1-109381	155242166	155243963
1_internal_15711	1	35824537	35837652	1-132559	35824537	35826821
1_internal_15711	1	35824537	35837652	1-105060	35834214	35837652
1_internal_15715	1	212809217	212841756	1-126684	212809217	212813147
1_internal_15715	1	212809217	212841756	1-117746	212840681	212841756
1_internal_15716	1	39136810	39280318	1-120777	39136810	39137572
1_internal_15716	1	39136810	39280318	1-132599	39156439	39157199
1_internal_15716	1	39136810	39280318	1-95134	39279313	39280318
1_internal_15720	1	32039686	32054489	1-106787	32039686	32040313
1_internal_15720	1	32039686	32054489	1-127486	32053368	32054489
1_internal_15721	1	85062760	85088544	1-105445	85062760	85070270
1_internal_15721	1	85062760	85088544	1-141142	85076598	85079236
1_internal_15721	1	85062760	85088544	1-114691	85082334	85088544
1_internal_15724	1	243552558	243647443	1-122334	243552558	243558927
1_internal_15724	1	243552558	243647443	1-64356	243644760	243647443
1_internal_15728	1	209567842	209576069	1-119872	209567842	209572865
1_internal_15728	1	209567842	209576069	1-126605	209574899	209576069
1_internal_15729	1	18608825	18652967	1-142966	18608825	18610762
1_internal_15729	1	18608825	18652967	1-110312	18651511	18652967
1_internal_15734	1	182096594	182142498	1-136442	182096594	182097304
1_internal_15734	1	182096594	182142498	1-131322	182141705	182142498
1_internal_15742	1	186814303	186895269	1-124135	186814303	186819351
1_internal_15742	1	186814303	186895269	1-128888	186844649	186846797
1_internal_15742	1	186814303	186895269	1-115387	186894308	186895269
1_internal_15743	1	8916855	8924837	1-122487	8916855	8921432
1_internal_15743	1	8916855	8924837	1-124797	8922401	8924837
1_internal_15748	1	241771514	241787670	1-87572	241771514	241776510
1_internal_15748	1	241771514	241787670	1-113766	241777906	241779612
1_internal_15748	1	241771514	241787670	1-142626	241781606	241783056
1_internal_15748	1	241771514	241787670	1-137114	241784887	241787670
1_internal_15753	1	87239113	87255196	1-128104	87239113	87241290
1_internal_15753	1	87239113	87255196	1-105454	87254504	87255196
1_internal_15756	1	29151325	29158741	1-143191	29151325	29153289
1_internal_15756	1	29151325	29158741	1-112251	29154550	29156036
1_internal_15756	1	29151325	29158741	1-118453	29157008	29158741
1_internal_15757	1	21290602	21509454	1-114075	21290602	21292966
1_internal_15757	1	21290602	21509454	1-108475	21508719	21509454
1_internal_15758	1	214296181	214464367	1-113544	214296181	214297311
1_internal_15758	1	214296181	214464367	1-136798	214462925	214464367
1_internal_15765	1	205887618	205906164	1-109773	205887618	205891563
1_internal_15765	1	205887618	205906164	1-100813	205892250	205906164
1_internal_15767	1	227330725	227333094	1-109932	227330725	227331791
1_internal_15767	1	227330725	227333094	1-102717	227332383	227333094
1_internal_15768	1	29593644	29611923	1-108589	29593644	29599198
1_internal_15768	1	29593644	29611923	1-132469	29611141	29611923
1_internal_15770	1	6118337	6161434	1-137260	6118337	6119138
1_internal_15770	1	6118337	6161434	1-134637	6160661	6161434
1_internal_15771	1	30427049	30557566	1-96598	30427049	30427684
1_internal_15771	1	30427049	30557566	1-66196	30556033	30557566
1_internal_15773	1	113044280	113058705	1-117056	113044280	113046531
1_internal_15773	1	113044280	113058705	1-125911	113056462	113058705
1_internal_15775	1	168340757	168403153	1-98956	168340757	168346366
1_internal_15775	1	168340757	168403153	1-126240	168355890	168357959
1_internal_15775	1	168340757	168403153	1-141810	168366058	168373509
1_internal_15775	1	168340757	168403153	1-115213	168401081	168403153
1_internal_15776	1	18486416	18494066	1-110309	18486416	18488414
1_internal_15776	1	18486416	18494066	1-103049	18491564	18494066
1_internal_15777	1	46805131	46810455	1-77095	46805131	46808347
1_internal_15777	1	46805131	46810455	1-127750	46808853	46810455
1_internal_15779	1	227949792	227955056	1-109940	227949792	227952254
1_internal_15779	1	227949792	227955056	1-142438	227953393	227955056
1_internal_15786	1	151131777	151139418	1-89786	151131777	151133297
1_internal_15786	1	151131777	151139418	1-130972	151136743	151139418
1_internal_15787	1	26855501	26904925	1-129899	26855501	26889394
1_internal_15787	1	26855501	26904925	1-137652	26890162	26898793
1_internal_15787	1	26855501	26904925	1-127422	26900504	26902906
1_internal_15787	1	26855501	26904925	1-120618	26904290	26904925
1_internal_15790	1	49120389	49139739	1-112464	49120389	49121130
1_internal_15790	1	49120389	49139739	1-110694	49138655	49139739
1_internal_15797	1	153890267	153937210	1-95681	153890267	153896859
1_internal_15797	1	153890267	153937210	1-144404	153915220	153920271
1_internal_15797	1	153890267	153937210	1-136125	153924885	153937210
1_internal_15803	1	95316910	95358587	1-121275	95316910	95317741
1_internal_15803	1	95316910	95358587	1-116936	95357932	95358587
1_internal_15804	1	86083071	86167830	1-114704	86083071	86084089
1_internal_15804	1	86083071	86167830	1-91049	86167045	86167830
1_internal_15807	1	226752746	226836571	1-142417	226752746	226756516
1_internal_15807	1	226752746	226836571	1-134303	226836070	226836571
1_internal_15808	1	55843099	55845519	1-92348	55843099	55843853
1_internal_15808	1	55843099	55845519	1-130339	55844633	55845519
1_internal_15818	1	146544007	146557356	1-144327	146544007	146544652
1_internal_15818	1	146544007	146557356	1-115000	146555821	146557356
1_internal_15821	1	240313523	240334407	1-134485	240313523	240316538
1_internal_15821	1	240313523	240334407	1-131914	240333906	240334407
1_internal_15827	1	24074556	24112783	1-86479	24074556	24076434
1_internal_15827	1	24074556	24112783	1-101411	24110999	24112783
1_internal_15834	1	109463391	109481666	1-141319	109463391	109463892
1_internal_15834	1	109463391	109481666	1-128264	109479006	109481666
1_internal_15836	1	151779852	151798442	1-119351	151779852	151784444
1_internal_15836	1	151779852	151798442	1-113031	151797379	151798442
1_internal_15840	1	40914801	40945715	1-132642	40914801	40917173
1_internal_15840	1	40914801	40945715	1-120810	40942432	40945715
1_internal_15846	1	117714302	117719412	1-123662	117714302	117715261
1_internal_15846	1	117714302	117719412	1-141466	117718523	117719412
1_internal_15848	1	110033457	110084025	1-133327	110033457	110047667
1_internal_15848	1	110033457	110084025	1-123570	110076836	110080014
1_internal_15848	1	110033457	110084025	1-128287	110080785	110084025
1_internal_15853	1	61764394	61767904	1-123227	61764394	61766067
1_internal_15853	1	61764394	61767904	1-140922	61766671	61767904
1_internal_15865	1	111179986	111183420	1-86972	111179986	111181286
1_internal_15865	1	111179986	111183420	1-121362	111182919	111183420
1_internal_15869	1	150239424	150246822	1-133490	150239424	150242760
1_internal_15869	1	150239424	150246822	1-128464	150243809	150246822
1_internal_15878	1	172153543	172211975	1-139072	172153543	172155025
1_internal_15878	1	172153543	172211975	1-139074	172205558	172211975
1_internal_15882	1	16192470	16197995	1-129715	16192470	16194454
1_internal_15882	1	16192470	16197995	1-67920	16196637	16197995
1_internal_15885	1	241633756	241683918	1-145470	241633756	241635141
1_internal_15885	1	241633756	241683918	1-78893	241681840	241683918
1_internal_15887	1	42097083	42099665	1-143410	42097083	42098001
1_internal_15887	1	42097083	42099665	1-143411	42099164	42099665
1_internal_15889	1	88420281	88703798	1-130608	88420281	88422251
1_internal_15889	1	88420281	88703798	1-114723	88701847	88703798
1_internal_15895	1	61838515	61880785	1-80481	61838515	61839276
1_internal_15895	1	61838515	61880785	1-85435	61877067	61880785
1_internal_15897	1	46333025	46340083	1-127742	46333025	46334102
1_internal_15897	1	46333025	46340083	1-69007	46336814	46338434
1_internal_15897	1	46333025	46340083	1-130244	46339172	46340083
1_internal_15898	1	240998817	241010931	1-99416	240998817	241003588
1_internal_15898	1	240998817	241010931	1-131915	241007000	241008596
1_internal_15898	1	240998817	241010931	1-99419	241009696	241010931
1_internal_15908	1	221716729	221773057	1-88826	221716729	221717483
1_internal_15908	1	221716729	221773057	1-134246	221767490	221773057
1_internal_15909	1	208084919	208123237	1-102585	208084919	208086782
1_internal_15909	1	208084919	208123237	1-104355	208111383	208116371
1_internal_15909	1	208084919	208123237	1-134110	208121701	208123237
1_internal_15911	1	6217339	6296051	1-118095	6217339	6218577
1_internal_15911	1	6217339	6296051	1-124760	6294507	6296051
1_internal_15916	1	37936625	37943551	1-137850	37936625	37939936
1_internal_15916	1	37936625	37943551	1-127588	37940697	37943551
1_internal_15917	1	8062945	8089473	1-122458	8062945	8065751
1_internal_15917	1	8062945	8089473	1-93362	8071928	8089473
1_internal_15926	1	8226018	8263578	1-93363	8226018	8226855
1_internal_15926	1	8226018	8263578	1-99523	8261740	8263578
1_internal_15928	1	3743749	3782602	1-118073	3743749	3745690
1_internal_15928	1	3743749	3782602	1-63533	3750727	3752078
1_internal_15928	1	3743749	3782602	1-113861	3758145	3758646
1_internal_15928	1	3743749	3782602	1-115933	3778655	3782602
1_internal_15929	1	97427073	97572988	1-141260	97427073	97428979
1_internal_15929	1	97427073	97572988	1-135821	97570686	97572988
1_internal_15932	1	117188166	117209827	1-121431	117188166	117190006
1_internal_15932	1	117188166	117209827	1-144249	117208451	117209827
1_internal_15933	1	204861981	204936150	1-75436	204861981	204874910
1_internal_15933	1	204861981	204936150	1-126540	204884625	204885990
1_internal_15933	1	204861981	204936150	1-124246	204889065	204895350
1_internal_15933	1	204861981	204936150	1-136629	204896436	204901294
1_internal_15933	1	204861981	204936150	1-71436	204903412	204905336
1_internal_15933	1	204861981	204936150	1-107887	204905938	204920298
1_internal_15933	1	204861981	204936150	1-104307	204926891	204936150
1_internal_15936	1	247605143	247620533	1-145552	247605143	247605644
1_internal_15936	1	247605143	247620533	1-96301	247620032	247620533
1_internal_15939	1	109553247	109573871	1-135876	109553247	109556118
1_internal_15939	1	109553247	109573871	1-89665	109572550	109573871
1_internal_15951	1	165393495	165437717	1-68443	165393495	165394722
1_internal_15951	1	165393495	165437717	1-144556	165412575	165414917
1_internal_15951	1	165393495	165437717	1-115189	165436792	165437717
1_internal_15954	1	184543390	184626739	1-121831	184543390	184546871
1_internal_15954	1	184543390	184626739	1-139238	184624639	184626739
1_internal_15961	1	213454407	214107083	1-119934	213454407	213455749
1_internal_15961	1	213454407	214107083	1-139548	214106582	214107083
1_internal_15969	1	116692364	116714330	1-72177	116692364	116696848
1_internal_15969	1	116692364	116714330	1-130858	116704660	116714330
1_internal_15970	1	101546122	101705140	1-128241	101546122	101548664
1_internal_15970	1	101546122	101705140	1-138561	101700676	101705140
1_internal_15971	1	65486063	65494022	1-93879	65486063	65488374
1_internal_15971	1	65486063	65494022	1-132965	65491545	65492442
1_internal_15971	1	65486063	65494022	1-96889	65493199	65494022
1_internal_15973	1	53488098	53491654	1-98374	53488098	53488599
1_internal_15973	1	53488098	53491654	1-29983	53490630	53491654
1_internal_15994	1	116939064	117029042	1-78398	116939064	116964739
1_internal_15994	1	116939064	117029042	1-138702	116965614	116980675
1_internal_15994	1	116939064	117029042	1-48383	117013866	117024621
1_internal_15994	1	116939064	117029042	1-100383	117025140	117029042
1_internal_15998	1	21985911	21996986	1-64470	21985911	21986916
1_internal_15998	1	21985911	21996986	1-104895	21988181	21990940
1_internal_15998	1	21985911	21996986	1-134890	21991880	21996986
1_internal_15999	1	149782429	149902814	1-136060	149782429	149785575
1_internal_15999	1	149782429	149902814	1-115011	149855897	149860950
1_internal_15999	1	149782429	149902814	1-133482	149899056	149902814
1_internal_16007	1	214612325	214620989	1-134213	214612325	214615260
1_internal_16007	1	214612325	214620989	1-142325	214616759	214620989
1_internal_16012	1	41961291	41982455	1-112373	41961291	41963121
1_internal_16012	1	41961291	41982455	1-140644	41963920	41967191
1_internal_16012	1	41961291	41982455	1-114366	41972645	41974490
1_internal_16012	1	41961291	41982455	1-122994	41979484	41982455
1_internal_16017	1	59602028	59618017	1-116649	59602028	59604765
1_internal_16017	1	59602028	59618017	1-52317	59616282	59618017
1_internal_16018	1	144526863	144978435	1-144291	144526863	144541562
1_internal_16018	1	144526863	144978435	1-48929	144567300	144568777
1_internal_16018	1	144526863	144978435	1-58577	144958126	144961652
1_internal_16018	1	144526863	144978435	1-31835	144964597	144968408
1_internal_16018	1	144526863	144978435	1-64002	144970419	144973402
1_internal_16018	1	144526863	144978435	1-60755	144974213	144976857
1_internal_16018	1	144526863	144978435	1-144309	144977805	144978435
1_internal_16031	1	55011418	55050319	1-116619	55011418	55015996
1_internal_16031	1	55011418	55050319	1-118797	55035478	55036356
1_internal_16031	1	55011418	55050319	1-112519	55043296	55050319
1_internal_16032	1	144957010	144969713	1-138756	144957010	144957511
1_internal_16032	1	144957010	144969713	1-138757	144969212	144969713
1_internal_16037	1	183412377	183484965	1-133875	183412377	183413154
1_internal_16037	1	183412377	183484965	1-113314	183483890	183484965
1_internal_16039	1	80269175	81725359	1-116822	80269175	80269807
1_internal_16039	1	80269175	81725359	1-133114	80270442	80271648
1_internal_16039	1	80269175	81725359	1-109040	81357782	81359549
1_internal_16039	1	80269175	81725359	1-92469	81724407	81725359
1_internal_16041	1	212964509	212976273	1-60231	212964509	212972795
1_internal_16041	1	212964509	212976273	1-124381	212974455	212976273
1_internal_16045	1	65440033	65512361	1-100078	65440033	65442156
1_internal_16045	1	65440033	65512361	1-132966	65510769	65512361
1_internal_16050	1	32450271	32453733	1-80298	32450271	32451512
1_internal_16050	1	32450271	32453733	1-80299	32452801	32453733
1_internal_16053	1	200706973	200746636	1-117560	200706973	200711506
1_internal_16053	1	200706973	200746636	1-51995	200743266	200746636
1_internal_16064	1	85841062	85871569	1-114699	85841062	85842366
1_internal_16064	1	85841062	85871569	1-128088	85869933	85871569
1_internal_16068	1	192896335	192988779	1-100718	192896335	192897124
1_internal_16068	1	192896335	192988779	1-144850	192897801	192899134
1_internal_16068	1	192896335	192988779	1-124142	192988278	192988779
1_internal_16069	1	160078251	160091542	1-136193	160078251	160080754
1_internal_16069	1	160078251	160091542	1-91322	160081551	160091542
1_internal_16071	1	94071448	94075947	1-128171	94071448	94071949
1_internal_16071	1	94071448	94075947	1-125747	94072998	94075947
1_internal_16079	1	203575984	203579526	1-134007	203575984	203576846
1_internal_16079	1	203575984	203579526	1-124220	203578709	203579526
1_internal_16080	1	22235848	22242142	1-140298	22235848	22236349
1_internal_16080	1	22235848	22242142	1-134893	22240041	22242142
1_internal_16101	1	32260352	32313102	1-143225	32260352	32282475
1_internal_16101	1	32260352	32313102	1-76978	32285815	32290700
1_internal_16101	1	32260352	32313102	1-132502	32291669	32299615
1_internal_16101	1	32260352	32313102	1-116330	32303043	32313102
1_internal_16103	1	174230193	174337417	1-107722	174230193	174236819
1_internal_16103	1	174230193	174337417	1-121732	174332655	174337417
1_internal_16106	1	200780153	200788698	1-99088	200780153	200780911
1_internal_16106	1	200780153	200788698	1-136540	200781564	200783072
1_internal_16106	1	200780153	200788698	1-87284	200786588	200788698
1_internal_16108	1	21576866	21579527	1-116179	21576866	21577367
1_internal_16108	1	21576866	21579527	1-118315	21578134	21579527
1_internal_16111	1	45120724	45133799	1-120872	45120724	45130565
1_internal_16111	1	45120724	45133799	1-125333	45132305	45133799
1_internal_16129	1	110671384	110694789	1-144149	110671384	110673891
1_internal_16129	1	110671384	110694789	1-141358	110692191	110694789
1_internal_16130	1	42356079	42361258	1-105140	42356079	42358791
1_internal_16130	1	42356079	42361258	1-120835	42359914	42361258
1_internal_16131	1	51202797	51217316	1-116568	51202797	51203558
1_internal_16131	1	51202797	51217316	1-123112	51214465	51217316
1_internal_16136	1	94532979	94703678	1-119109	94532979	94536779
1_internal_16136	1	94532979	94703678	1-128180	94556463	94563409
1_internal_16136	1	94532979	94703678	1-135796	94700315	94703678
1_internal_16138	1	24929905	24962174	1-137599	24929905	24930730
1_internal_16138	1	24929905	24962174	1-127384	24944808	24949269
1_internal_16138	1	24929905	24962174	1-106692	24961277	24962174
1_internal_16149	1	1471712	1476565	1-134579	1471712	1472486
1_internal_16149	1	1471712	1476565	1-124692	1473869	1475032
1_internal_16149	1	1471712	1476565	1-139927	1476064	1476565
1_internal_16155	1	107598904	107683413	1-26984	107598904	107602073
1_internal_16155	1	107598904	107683413	1-133301	107682284	107683413
1_internal_16163	1	2197828	2203112	1-139944	2197828	2199315
1_internal_16163	1	2197828	2203112	1-134594	2201767	2203112
1_internal_16164	1	147706468	147727970	1-20865	147706468	147707866
1_internal_16164	1	147706468	147727970	1-128445	147709483	147711268
1_internal_16164	1	147706468	147727970	1-128446	147716763	147722545
1_internal_16164	1	147706468	147727970	1-141534	147726824	147727970
1_internal_16167	1	17973507	18015709	1-132248	17973507	17976382
1_internal_16167	1	17973507	18015709	1-120509	17997731	18000284
1_internal_16167	1	17973507	18015709	1-140211	18014593	18015709
1_internal_16170	1	45483572	45765287	1-135298	45483572	45485797
1_internal_16170	1	45483572	45765287	1-95225	45569169	45569796
1_internal_16170	1	45483572	45765287	1-127720	45587810	45589717
1_internal_16170	1	45483572	45765287	1-69983	45731531	45732463
1_internal_16170	1	45483572	45765287	1-140716	45761952	45765287
1_internal_16174	1	248100414	248526189	1-72616	248100414	248101315
1_internal_16174	1	248100414	248526189	1-124679	248101945	248103139
1_internal_16174	1	248100414	248526189	1-124680	248103690	248105486
1_internal_16174	1	248100414	248526189	1-110097	248115942	248117343
1_internal_16174	1	248100414	248526189	1-96302	248176478	248177104
1_internal_16174	1	248100414	248526189	1-145553	248177901	248179785
1_internal_16174	1	248100414	248526189	1-131982	248406461	248407098
1_internal_16174	1	248100414	248526189	1-74572	248520430	248526189
1_internal_16176	1	92494117	92503607	1-103714	92494117	92498813
1_internal_16176	1	92494117	92503607	1-128160	92502072	92503607
1_internal_16177	1	10383024	10422708	1-124832	10383024	10392239
1_internal_16177	1	10383024	10422708	1-80118	10410535	10415887
1_internal_16177	1	10383024	10422708	1-58915	10418249	10422708
1_internal_16178	1	89981339	89985378	1-135746	89981339	89982768
1_internal_16178	1	89981339	89985378	1-71106	89983495	89985378
1_internal_16180	1	52093048	52095539	1-132804	52093048	52093676
1_internal_16180	1	52093048	52095539	1-96805	52094494	52095539
1_internal_16181	1	235604383	235619502	1-145425	235604383	235604884
1_internal_16181	1	235604383	235619502	1-110028	235618873	235619502
1_internal_16183	1	95001235	95059645	1-133239	95001235	95002894
1_internal_16183	1	95001235	95059645	1-133241	95003617	95008909
1_internal_16183	1	95001235	95059645	1-111011	95054642	95059645
1_internal_16192	1	231252293	231329050	1-145348	231252293	231252794
1_internal_16192	1	231252293	231329050	1-70571	231258582	231259208
1_internal_16192	1	231252293	231329050	1-145349	231259712	231262255
1_internal_16192	1	231252293	231329050	1-131830	231310405	231311372
1_internal_16192	1	231252293	231329050	1-87523	231319562	231320952
1_internal_16192	1	231252293	231329050	1-109983	231321667	231325194
1_internal_16192	1	231252293	231329050	1-126843	231328156	231329050
1_internal_16197	1	207222138	207251412	1-117663	207222138	207230498
1_internal_16197	1	207222138	207251412	1-111601	207231543	207234282
1_internal_16197	1	207222138	207251412	1-113470	207237043	207238798
1_internal_16197	1	207222138	207251412	1-109784	207241295	207249146
1_internal_16197	1	207222138	207251412	1-96041	207249718	207251412
1_internal_16201	1	196501012	196527804	1-126427	196501012	196501657
1_internal_16201	1	196501012	196527804	1-142049	196527016	196527804
1_internal_16205	1	44456717	44466186	1-135276	44456717	44463166
1_internal_16205	1	44456717	44466186	1-130208	44464021	44466186
1_internal_16216	1	26447792	26464369	1-122752	26447792	26456138
1_internal_16216	1	26447792	26464369	1-137643	26463472	26464369
1_internal_16218	1	74662689	74678537	1-130504	74662689	74665939
1_internal_16218	1	74662689	74678537	1-81714	74667371	74668322
1_internal_16218	1	74662689	74678537	1-96953	74670184	74671599
1_internal_16218	1	74662689	74678537	1-143796	74678036	74678537
1_internal_16219	1	4207422	4459051	1-134613	4207422	4207923
1_internal_16219	1	4207422	4459051	1-134614	4325204	4326638
1_internal_16219	1	4207422	4459051	1-139973	4456043	4459051
1_internal_16226	1	220512051	220515598	1-139589	220512051	220512746
1_internal_16226	1	220512051	220515598	1-131691	220514761	220515598
1_internal_16231	1	235402935	235412434	1-97814	235402935	235404737
1_internal_16231	1	235402935	235412434	1-145414	235407274	235412434
1_internal_16250	1	146382973	146388410	1-138776	146382973	146383474
1_internal_16250	1	146382973	146388410	1-68371	146386933	146388410
1_internal_16251	1	59143384	59176744	1-130355	59143384	59147526
1_internal_16251	1	59143384	59176744	1-135463	59173680	59176744
1_internal_16252	1	206748297	206754247	1-129065	206748297	206750163
1_internal_16252	1	206748297	206754247	1-134085	206753129	206754247
1_internal_16264	1	241438496	241925923	1-145467	241438496	241440297
1_internal_16264	1	241438496	241925923	1-106377	241925117	241925923
1_internal_16266	1	59035733	59063444	1-85411	59035733	59038420
1_internal_16266	1	59035733	59063444	1-103507	59041168	59041669
1_internal_16266	1	59035733	59063444	1-74947	59043061	59047898
1_internal_16266	1	59035733	59063444	1-127857	59049073	59051288
1_internal_16266	1	59035733	59063444	1-138141	59062267	59063444
1_internal_16270	1	99534617	99947183	1-138544	99534617	99535118
1_internal_16270	1	99534617	99947183	1-84335	99946427	99947183
1_internal_16278	1	32215932	32257437	1-108619	32215932	32240285
1_internal_16278	1	32215932	32257437	1-143224	32245437	32257437
1_internal_16281	1	234885727	234892255	1-75614	234885727	234889540
1_internal_16281	1	234885727	234892255	1-91825	234890837	234892255
1_internal_16283	1	180880794	181004067	1-66693	180880794	180883692
1_internal_16283	1	180880794	181004067	1-95870	180884208	180884965
1_internal_16283	1	180880794	181004067	1-121777	180886148	180887883
1_internal_16283	1	180880794	181004067	1-107762	180888528	180889653
1_internal_16283	1	180880794	181004067	1-141951	180891015	180902964
1_internal_16283	1	180880794	181004067	1-119624	180915337	180928109
1_internal_16283	1	180880794	181004067	1-144768	180930231	180936466
1_internal_16283	1	180880794	181004067	1-139180	180937947	180938980
1_internal_16283	1	180880794	181004067	1-139181	180942165	180943936
1_internal_16283	1	180880794	181004067	1-131304	180944591	180958268
1_internal_16283	1	180880794	181004067	1-78620	180958792	180960552
1_internal_16283	1	180880794	181004067	1-124072	180962001	180962502
1_internal_16283	1	180880794	181004067	1-111430	180963464	180963965
1_internal_16283	1	180880794	181004067	1-144772	180964723	180966556
1_internal_16283	1	180880794	181004067	1-89969	180974131	180975277
1_internal_16283	1	180880794	181004067	1-109594	180975823	180976498
1_internal_16283	1	180880794	181004067	1-144774	180979795	180981726
1_internal_16283	1	180880794	181004067	1-139184	180987891	180988910
1_internal_16283	1	180880794	181004067	1-126355	180990246	180995264
1_internal_16283	1	180880794	181004067	1-69389	181001577	181004067
1_internal_16286	1	9811291	9816683	1-142834	9811291	9813766
1_internal_16286	1	9811291	9816683	1-106511	9814990	9816683
1_internal_16288	1	193430671	193559057	1-111489	193430671	193433615
1_internal_16288	1	193430671	193559057	1-87258	193557588	193559057
1_internal_16292	1	6659439	6673486	1-87647	6659439	6665579
1_internal_16292	1	6659439	6673486	1-124765	6672409	6673486
1_internal_16299	1	244318044	244376833	1-60317	244318044	244319305
1_internal_16299	1	244318044	244376833	1-120242	244375501	244376833
1_internal_16302	1	151777932	151807817	1-130989	151777932	151778433
1_internal_16302	1	151777932	151807817	1-123756	151807316	151807817
1_internal_16306	1	50641070	50644774	1-135357	50641070	50643544
1_internal_16306	1	50641070	50644774	1-135358	50644143	50644774
1_internal_16307	1	230938656	231005735	1-75587	230938656	230947441
1_internal_16307	1	230938656	231005735	1-90291	230950713	230952979
1_internal_16307	1	230938656	231005735	1-76678	230953943	230968417
1_internal_16307	1	230938656	231005735	1-102763	230969832	231005735
1_internal_16311	1	245546494	245623409	1-122365	245546494	245547289
1_internal_16311	1	245546494	245623409	1-126979	245622908	245623409
1_internal_16323	1	160981762	160990900	1-107634	160981762	160984350
1_internal_16323	1	160981762	160990900	1-128598	160989495	160990900
1_internal_16328	1	200879181	200882799	1-133958	200879181	200879682
1_internal_16328	1	200879181	200882799	1-91527	200881294	200882799
1_internal_16331	1	19557781	19568465	1-104863	19557781	19560546
1_internal_16331	1	19557781	19568465	1-134853	19566584	19568465
1_internal_16332	1	60362755	60394664	1-123199	60362755	60365082
1_internal_16332	1	60362755	60394664	1-108886	60394163	60394664
1_internal_16334	1	147172057	147175489	1-62351	147172057	147172966
1_internal_16334	1	147172057	147175489	1-126022	147174799	147175489
1_internal_16335	1	146812826	147118980	1-136050	146812826	146813494
1_internal_16335	1	146812826	147118980	1-73158	147117207	147118980
1_internal_16336	1	33511095	33516668	1-132527	33511095	33511854
1_internal_16336	1	33511095	33516668	1-127528	33512940	33516668
1_internal_16337	1	203370830	203411312	1-115475	203370830	203372986
1_internal_16337	1	203370830	203411312	1-109730	203375536	203379745
1_internal_16337	1	203370830	203411312	1-144945	203393795	203395095
1_internal_16337	1	203370830	203411312	1-106050	203407623	203411312
1_internal_16338	1	100498864	100548787	1-98662	100498864	100506468
1_internal_16338	1	100498864	100548787	1-128232	100540660	100548787
1_internal_16348	1	183512255	183593006	1-84629	183512255	183525966
1_internal_16348	1	183512255	183593006	1-124105	183551381	183552684
1_internal_16348	1	183512255	183593006	1-111455	183557535	183563807
1_internal_16348	1	183512255	183593006	1-119659	183564976	183570355
1_internal_16348	1	183512255	183593006	1-144808	183571048	183574195
1_internal_16348	1	183512255	183593006	1-142011	183574910	183575740
1_internal_16348	1	183512255	183593006	1-100692	183576240	183579481
1_internal_16348	1	183512255	183593006	1-65811	183590705	183593006
1_internal_16351	1	76958266	77092679	1-101885	76958266	76959620
1_internal_16351	1	76958266	77092679	1-128021	77091203	77092679
1_internal_16352	1	21818712	21830950	1-124974	21818712	21819213
1_internal_16352	1	21818712	21830950	1-81387	21829991	21830950
1_internal_16353	1	161096864	161126049	1-141718	161096864	161104004
1_internal_16353	1	161096864	161126049	1-92789	161122871	161126049
1_internal_16355	1	90326415	90396791	1-89601	90326415	90335050
1_internal_16355	1	90326415	90396791	1-138453	90335946	90346092
1_internal_16355	1	90326415	90396791	1-103707	90347244	90358038
1_internal_16355	1	90326415	90396791	1-135756	90358787	90360537
1_internal_16355	1	90326415	90396791	1-80595	90361436	90375284
1_internal_16355	1	90326415	90396791	1-119064	90375847	90386137
1_internal_16355	1	90326415	90396791	1-105485	90393756	90396791
1_internal_16361	1	243469633	243873582	1-118003	243469633	243470293
1_internal_16361	1	243469633	243873582	1-139879	243872333	243873582
1_internal_16373	1	143915087	144077007	1-98765	143915087	143915588
1_internal_16373	1	143915087	144077007	1-119295	143918519	143920101
1_internal_16373	1	143915087	144077007	1-54381	144036973	144037726
1_internal_16373	1	143915087	144077007	1-125984	144076506	144077007
1_internal_16386	1	111235626	111246254	1-133350	111235626	111236642
1_internal_16386	1	111235626	111246254	1-135914	111245753	111246254
1_internal_16393	1	209767054	209805288	1-117687	209767054	209769294
1_internal_16393	1	209767054	209805288	1-139482	209774917	209778168
1_internal_16393	1	209767054	209805288	1-126610	209778672	209785310
1_internal_16393	1	209767054	209805288	1-104373	209786197	209787010
1_internal_16393	1	209767054	209805288	1-109811	209790183	209805288
1_internal_16395	1	58823924	58899175	1-120989	58823924	58824671
1_internal_16395	1	58823924	58899175	1-116640	58856638	58857285
1_internal_16395	1	58823924	58899175	1-120990	58898409	58899175
1_internal_16400	1	181997873	182134556	1-78623	181997873	181999781
1_internal_16400	1	181997873	182134556	1-131321	182132084	182134556
1_internal_16410	1	7785121	7822448	1-129577	7785121	7790960
1_internal_16410	1	7785121	7822448	1-124775	7808987	7810398
1_internal_16410	1	7785121	7822448	1-108293	7811440	7816659
1_internal_16410	1	7785121	7822448	1-122453	7818034	7822448
1_internal_16416	1	182766281	182772795	1-136453	182766281	182769462
1_internal_16416	1	182766281	182772795	1-115351	182770887	182772795
1_internal_16424	1	54334816	54338146	1-118783	54334816	54335857
1_internal_16424	1	54334816	54338146	1-92332	54336614	54338146
1_internal_16425	1	25558053	25575025	1-114139	25558053	25560393
1_internal_16425	1	25558053	25575025	1-134935	25571625	25575025
1_internal_16426	1	27468610	27473488	1-137666	27468610	27470392
1_internal_16426	1	27468610	27473488	1-127439	27471405	27473488
1_internal_16430	1	43500065	43537701	1-101655	43500065	43502798
1_internal_16430	1	43500065	43537701	1-123009	43507609	43508518
1_internal_16430	1	43500065	43537701	1-127682	43520586	43523123
1_internal_16430	1	43500065	43537701	1-135251	43531923	43537701
1_internal_16432	1	27429182	27433877	1-93574	27429182	27432480
1_internal_16432	1	27429182	27433877	1-70808	27433071	27433877
1_internal_16451	1	15246984	15373841	1-89084	15246984	15250551
1_internal_16451	1	15246984	15373841	1-118232	15251215	15258672
1_internal_16451	1	15246984	15373841	1-76828	15261068	15264867
1_internal_16451	1	15246984	15373841	1-56816	15266101	15275114
1_internal_16451	1	15246984	15373841	1-110262	15275914	15278064
1_internal_16451	1	15246984	15373841	1-118233	15279139	15279640
1_internal_16451	1	15246984	15373841	1-134782	15282207	15282708
1_internal_16451	1	15246984	15373841	1-127209	15284197	15284891
1_internal_16451	1	15246984	15373841	1-122572	15285471	15286934
1_internal_16451	1	15246984	15373841	1-112066	15288117	15289601
1_internal_16451	1	15246984	15373841	1-113994	15290815	15292230
1_internal_16451	1	15246984	15373841	1-137427	15293531	15297344
1_internal_16451	1	15246984	15373841	1-83814	15301080	15302132
1_internal_16451	1	15246984	15373841	1-129692	15303565	15305275
1_internal_16451	1	15246984	15373841	1-73639	15306867	15308189
1_internal_16451	1	15246984	15373841	1-137428	15312811	15313312
1_internal_16451	1	15246984	15373841	1-137429	15314140	15316660
1_internal_16451	1	15246984	15373841	1-108404	15317816	15319056
1_internal_16451	1	15246984	15373841	1-91995	15320859	15323808
1_internal_16451	1	15246984	15373841	1-134784	15332074	15333033
1_internal_16451	1	15246984	15373841	1-81338	15334139	15335430
1_internal_16451	1	15246984	15373841	1-132203	15337188	15339720
1_internal_16451	1	15246984	15373841	1-112070	15340391	15341396
1_internal_16451	1	15246984	15373841	1-132205	15347182	15358602
1_internal_16451	1	15246984	15373841	1-134786	15359657	15361502
1_internal_16451	1	15246984	15373841	1-120474	15362053	15364748
1_internal_16451	1	15246984	15373841	1-127212	15365590	15373841
1_internal_16454	1	224200547	224204524	1-106224	224200547	224202643
1_internal_16454	1	224200547	224204524	1-117809	224204023	224204524
1_internal_16458	1	8736352	8756545	1-132094	8736352	8738380
1_internal_16458	1	8736352	8756545	1-111992	8755427	8756545
1_internal_16464	1	151375414	151394666	1-117183	151375414	151385254
1_internal_16464	1	151375414	151394666	1-111214	151390424	151394666
1_internal_16473	1	95327223	95395415	1-83091	95327223	95333293
1_internal_16473	1	95327223	95395415	1-111015	95348614	95350931
1_internal_16473	1	95327223	95395415	1-85587	95388249	95395415
1_internal_16479	1	146721800	146742727	1-144329	146721800	146722301
1_internal_16479	1	146721800	146742727	1-130934	146742226	146742727
1_internal_16482	1	83460311	83484411	1-141124	83460311	83461215
1_internal_16482	1	83460311	83484411	1-109046	83483784	83484411
1_internal_16490	1	228965668	228980921	1-108100	228965668	228966898
1_internal_16490	1	228965668	228980921	1-99325	228979851	228980921
1_internal_16499	1	21130843	21459201	1-124951	21130843	21132701
1_internal_16499	1	21130843	21459201	1-143028	21458561	21459201
1_internal_16501	1	9934599	9945371	1-94855	9934599	9937932
1_internal_16501	1	9934599	9945371	1-140065	9943032	9945371
1_internal_16503	1	12201707	12246628	1-134741	12201707	12204639
1_internal_16503	1	12201707	12246628	1-96423	12227636	12229382
1_internal_16503	1	12201707	12246628	1-129665	12230205	12230706
1_internal_16503	1	12201707	12246628	1-106551	12232344	12235992
1_internal_16503	1	12201707	12246628	1-142889	12238449	12246628
1_internal_16505	1	31449018	31458292	1-120670	31449018	31451333
1_internal_16505	1	31449018	31458292	1-120671	31453898	31458292
1_internal_16507	1	55611491	55624212	1-118801	55611491	55622115
1_internal_16507	1	55611491	55624212	1-107037	55623583	55624212
1_internal_16527	1	223898666	223937533	1-106216	223898666	223905794
1_internal_16527	1	223898666	223937533	1-134268	223917837	223923013
1_internal_16527	1	223898666	223937533	1-134269	223923874	223930148
1_internal_16527	1	223898666	223937533	1-126743	223933084	223937533
1_internal_16535	1	47073018	47083871	1-105208	47073018	47074297
1_internal_16535	1	47073018	47083871	1-90832	47078976	47083871
1_internal_16545	1	224805693	224820496	1-139617	224805693	224806369
1_internal_16545	1	224805693	224820496	1-93142	224818928	224820496
1_internal_16547	1	112931038	113010403	1-97161	112931038	112941268
1_internal_16547	1	112931038	113010403	1-141406	112943383	112947131
1_internal_16547	1	112931038	113010403	1-123615	112998607	113010403
1_internal_16548	1	110105569	110113855	1-119195	110105569	110107539
1_internal_16548	1	110105569	110113855	1-92603	110109889	110113855
1_internal_16550	1	183255701	183374411	1-113310	183255701	183257601
1_internal_16550	1	183255701	183374411	1-144801	183258218	183259179
1_internal_16550	1	183255701	183374411	1-128853	183316794	183320058
1_internal_16550	1	183255701	183374411	1-133874	183337414	183338220
1_internal_16550	1	183255701	183374411	1-136462	183357601	183359574
1_internal_16550	1	183255701	183374411	1-111451	183373071	183374411
1_internal_16553	1	224205061	224207785	1-136845	224205061	224206109
1_internal_16553	1	224205061	224207785	1-73451	224206940	224207785
1_internal_16558	1	202411094	202505355	1-136570	202411094	202415233
1_internal_16558	1	202411094	202505355	1-113395	202504709	202505355
1_internal_16562	1	173382584	173401952	1-131239	173382584	173383345
1_internal_16562	1	173382584	173401952	1-42101	173398187	173401952
1_internal_16567	1	145596916	145607288	1-123707	145596916	145597553
1_internal_16567	1	145596916	145607288	1-121476	145606639	145607288
1_internal_16582	1	84578826	84693993	1-123394	84578826	84579738
1_internal_16582	1	84578826	84693993	1-95454	84690305	84693993
1_internal_16583	1	6322130	6455123	1-134641	6322130	6322631
1_internal_16583	1	6322130	6455123	1-142775	6451656	6455123
1_internal_16584	1	239679143	239691731	1-126909	239679143	239680284
1_internal_16584	1	239679143	239691731	1-94740	239689174	239691731
1_internal_16585	1	6049392	6051539	1-142761	6049392	6049893
1_internal_16585	1	6049392	6051539	1-142762	6050825	6051539
1_internal_16587	1	89401340	89413353	1-128124	89401340	89403170
1_internal_16587	1	89401340	89413353	1-130617	89412324	89413353
1_internal_16589	1	7016500	7036489	1-113884	7016500	7017319
1_internal_16589	1	7016500	7036489	1-93353	7035187	7036489
1_internal_16595	1	8409497	8815778	1-132074	8409497	8415675
1_internal_16595	1	8409497	8815778	1-111993	8813595	8815778
1_internal_16596	1	5653301	5658645	1-101175	5653301	5654127
1_internal_16596	1	5653301	5658645	1-139984	5657756	5658645
1_internal_16599	1	178229709	178312748	1-99016	178229709	178233843
1_internal_16599	1	178229709	178312748	1-128807	178311966	178312748
1_internal_16607	1	217781736	217794995	1-100895	217781736	217783369
1_internal_16607	1	217781736	217794995	1-136809	217794102	217794995
1_internal_16608	1	6335918	6428365	1-110152	6335918	6337005
1_internal_16608	1	6335918	6428365	1-96345	6427282	6428365
1_internal_16611	1	229048906	229078011	1-131778	229048906	229050121
1_internal_16611	1	229048906	229078011	1-108104	229072303	229078011
1_internal_16612	1	24789550	24796457	1-110392	24789550	24791799
1_internal_16612	1	24789550	24796457	1-122720	24794611	24796457
1_internal_16613	1	77737054	77744594	1-123344	77737054	77738312
1_internal_16613	1	77737054	77744594	1-110904	77739423	77740585
1_internal_16613	1	77737054	77744594	1-138321	77742452	77744594
1_internal_16614	1	84659636	84664337	1-128075	84659636	84661591
1_internal_16614	1	84659636	84664337	1-141137	84663407	84664337
1_internal_16615	1	39762889	39806542	1-106879	39762889	39763773
1_internal_16615	1	39762889	39806542	1-122944	39804039	39806542
1_internal_16621	1	100683306	100716648	1-111052	100683306	100683934
1_internal_16621	1	100683306	100716648	1-112844	100714230	100716648
1_internal_16624	1	61781095	61828985	1-116676	61781095	61782651
1_internal_16624	1	61781095	61828985	1-96874	61827536	61828985
1_internal_16626	1	89427059	89579175	1-138431	89427059	89427560
1_internal_16626	1	89427059	89579175	1-112771	89577884	89579175
1_internal_16628	1	60084453	60141195	1-138154	60084453	60085902
1_internal_16628	1	60084453	60141195	1-63821	60135052	60141195
1_internal_16635	1	25163933	25175775	1-137612	25163933	25165703
1_internal_16635	1	25163933	25175775	1-87828	25174109	25175775
1_internal_16638	1	204632676	204637445	1-126535	204632676	204634196
1_internal_16638	1	204632676	204637445	1-102538	204636815	204637445
1_internal_16639	1	40701305	40704549	1-135208	40701305	40702780
1_internal_16639	1	40701305	40704549	1-118618	40704048	40704549
1_internal_16643	1	114423407	114442245	1-47349	114423407	114424167
1_internal_16643	1	114423407	114442245	1-119259	114440209	114442245
1_internal_16647	1	205677683	205689602	1-145015	205677683	205686518
1_internal_16647	1	205677683	205689602	1-100811	205687088	205689602
1_internal_16652	1	209279070	209381915	1-145067	209279070	209281065
1_internal_16652	1	209279070	209381915	1-119870	209380003	209381915
1_internal_16653	1	198170746	198288657	1-144867	198170746	198176132
1_internal_16653	1	198170746	198288657	1-92956	198234154	198234926
1_internal_16653	1	198170746	198288657	1-142057	198237750	198239274
1_internal_16653	1	198170746	198288657	1-133926	198256751	198259069
1_internal_16653	1	198170746	198288657	1-131388	198285278	198288657
1_internal_16658	1	223885462	223895835	1-93129	223885462	223886346
1_internal_16658	1	223885462	223895835	1-124427	223892386	223895835
1_internal_16674	1	94100969	94148061	1-119104	94100969	94102810
1_internal_16674	1	94100969	94148061	1-116926	94127500	94131735
1_internal_16674	1	94100969	94148061	1-107305	94141541	94143434
1_internal_16674	1	94100969	94148061	1-138489	94144475	94148061
1_internal_16701	1	110525150	110566522	1-141350	110525150	110540813
1_internal_16701	1	110525150	110566522	1-123581	110541739	110543823
1_internal_16701	1	110525150	110566522	1-112892	110544705	110555455
1_internal_16701	1	110525150	110566522	1-114870	110557268	110557991
1_internal_16701	1	110525150	110566522	1-141355	110558908	110566522
1_internal_16702	1	49136454	49143689	1-143517	49136454	49136955
1_internal_16702	1	49136454	49143689	1-140769	49142919	49143689
1_internal_16713	1	171769199	171789864	1-123974	171769199	171775639
1_internal_16713	1	171769199	171789864	1-139053	171786062	171789864
1_internal_16717	1	87633008	87639359	1-119035	87633008	87637500
1_internal_16717	1	87633008	87639359	1-125691	87638858	87639359
1_internal_16719	1	78346541	78355213	1-116815	78346541	78347042
1_internal_16719	1	78346541	78355213	1-109031	78353720	78355213
1_internal_16720	1	29122894	29211606	1-87887	29122894	29123652
1_internal_16720	1	29122894	29211606	1-135028	29211105	29211606
1_internal_16721	1	156260696	156271748	1-73199	156260696	156263651
1_internal_16721	1	156260696	156271748	1-107598	156271247	156271748
1_internal_16723	1	204398698	204412536	1-142159	204398698	204399199
1_internal_16723	1	204398698	204412536	1-136618	204399991	204412536
1_internal_16736	1	11128074	11277300	1-140094	11128074	11132035
1_internal_16736	1	11128074	11277300	1-142872	11256858	11260590
1_internal_16736	1	11128074	11277300	1-127154	11271575	11277300
1_internal_16753	1	121351692	143284037	1-144285	121351692	121352643
1_internal_16753	1	121351692	143284037	1-125976	121353954	121357177
1_internal_16753	1	121351692	143284037	1-15969	121357738	121358491
1_internal_16753	1	121351692	143284037	1-78414	121359853	121360354
1_internal_16753	1	121351692	143284037	1-117117	121386109	121386610
1_internal_16753	1	121351692	143284037	1-57143	121478416	121479301
1_internal_16753	1	121351692	143284037	1-125977	121481940	121485667
1_internal_16753	1	121351692	143284037	1-64831	142535589	142539562
1_internal_16753	1	121351692	143284037	1-64832	143278554	143279055
1_internal_16753	1	121351692	143284037	1-57907	143280208	143280709
1_internal_16753	1	121351692	143284037	1-111159	143281745	143282669
1_internal_16753	1	121351692	143284037	1-29749	143283283	143284037
1_internal_16755	1	246428547	246585597	1-87593	246428547	246429514
1_internal_16755	1	246428547	246585597	1-126982	246435436	246436351
1_internal_16755	1	246428547	246585597	1-145540	246436967	246439519
1_internal_16755	1	246428547	246585597	1-104650	246499700	246501522
1_internal_16755	1	246428547	246585597	1-139905	246585096	246585597
1_internal_16757	1	236848306	236891004	1-96258	236848306	236851480
1_internal_16757	1	236848306	236891004	1-139821	236852858	236854033
1_internal_16757	1	236848306	236891004	1-145433	236854921	236857889
1_internal_16757	1	236848306	236891004	1-97820	236862505	236863131
1_internal_16757	1	236848306	236891004	1-134461	236863959	236870951
1_internal_16757	1	236848306	236891004	1-126900	236871962	236872463
1_internal_16757	1	236848306	236891004	1-120188	236873355	236873984
1_internal_16757	1	236848306	236891004	1-115820	236874912	236876069
1_internal_16757	1	236848306	236891004	1-55319	236878844	236882492
1_internal_16757	1	236848306	236891004	1-126901	236883142	236884377
1_internal_16757	1	236848306	236891004	1-137085	236887753	236888254
1_internal_16757	1	236848306	236891004	1-124601	236888993	236891004
1_internal_16764	1	121155360	121157502	1-111157	121155360	121155990
1_internal_16764	1	121155360	121157502	1-105659	121156616	121157502
1_internal_16770	1	214510569	214523778	1-102667	214510569	214511869
1_internal_16770	1	214510569	214523778	1-134210	214523277	214523778
1_internal_16794	1	32115440	32141159	1-127487	32115440	32121322
1_internal_16794	1	32115440	32141159	1-114225	32129961	32133133
1_internal_16794	1	32115440	32141159	1-118479	32134103	32141159
1_internal_16795	1	33557342	33563440	1-79174	33557342	33559255
1_internal_16795	1	33557342	33563440	1-127532	33560275	33563440
1_internal_16797	1	162600516	162764419	1-138967	162600516	162605017
1_internal_16797	1	162600516	162764419	1-144527	162758436	162762376
1_internal_16797	1	162600516	162764419	1-123895	162763618	162764419
1_internal_16801	1	150531346	150598905	1-119325	150531346	150542210
1_internal_16801	1	150531346	150598905	1-91255	150546920	150553702
1_internal_16801	1	150531346	150598905	1-126044	150581408	150588854
1_internal_16801	1	150531346	150598905	1-107526	150591662	150598905
1_internal_16806	1	110197886	110254740	1-105581	110197886	110205297
1_internal_16806	1	110197886	110254740	1-33106	110229811	110232986
1_internal_16806	1	110197886	110254740	1-130768	110254239	110254740
1_internal_16810	1	160093216	160114974	1-133616	160093216	160095979
1_internal_16810	1	160093216	160114974	1-113096	160114282	160114974
1_internal_16813	1	201671575	201768508	1-109694	201671575	201712654
1_internal_16813	1	201671575	201768508	1-100749	201713521	201736181
1_internal_16813	1	201671575	201768508	1-144909	201736695	201764945
1_internal_16813	1	201671575	201768508	1-128956	201765720	201768508
1_internal_16816	1	237102120	237143636	1-124604	237102120	237103058
1_internal_16816	1	237102120	237143636	1-93239	237142041	237143636
1_internal_16817	1	209957248	209997118	1-91647	209957248	209958739
1_internal_16817	1	209957248	209997118	1-86082	209996154	209997118
1_internal_16824	1	20215607	20268983	1-129773	20215607	20220737
1_internal_16824	1	20215607	20268983	1-104871	20268233	20268983
1_internal_16828	1	37622760	37804888	1-110538	37622760	37624984
1_internal_16828	1	37622760	37804888	1-110539	37634353	37637320
1_internal_16828	1	37622760	37804888	1-103293	37699740	37701321
1_internal_16828	1	37622760	37804888	1-143335	37772121	37775873
1_internal_16828	1	37622760	37804888	1-122924	37787569	37788309
1_internal_16828	1	37622760	37804888	1-118568	37790161	37792360
1_internal_16828	1	37622760	37804888	1-132594	37803830	37804888
1_internal_16846	1	211869757	211900635	1-142280	211869757	211879918
1_internal_16846	1	211869757	211900635	1-94595	211899835	211900635
1_internal_16847	1	26020331	26041135	1-85156	26020331	26024956
1_internal_16847	1	26020331	26041135	1-92089	26030218	26031745
1_internal_16847	1	26020331	26041135	1-134951	26039657	26041135
1_internal_16853	1	42339651	42343289	1-137940	42339651	42341685
1_internal_16853	1	42339651	42343289	1-99884	42342510	42343289
1_internal_16860	1	99463351	99468210	1-138543	99463351	99464006
1_internal_16860	1	99463351	99468210	1-128226	99467709	99468210
1_internal_16882	1	39324068	39358776	1-93683	39324068	39326856
1_internal_16882	1	39324068	39358776	1-135167	39357941	39358776
1_internal_16884	1	203285510	203299782	1-95983	203285510	203286483
1_internal_16884	1	203285510	203299782	1-126502	203289422	203299782
1_internal_16885	1	37495098	37498256	1-137843	37495098	37495734
1_internal_16885	1	37495098	37498256	1-118563	37496692	37498256
1_internal_16897	1	32044660	32050076	1-118477	32044660	32046660
1_internal_16897	1	32044660	32050076	1-140476	32049575	32050076
1_internal_16902	1	227307181	227327170	1-90256	227307181	227308748
1_internal_16902	1	227307181	227327170	1-87476	227310805	227319975
1_internal_16902	1	227307181	227327170	1-106257	227323971	227324679
1_internal_16902	1	227307181	227327170	1-136906	227325332	227327170
1_internal_16912	1	28448681	28454883	1-118446	28448681	28450744
1_internal_16912	1	28448681	28454883	1-114192	28451631	28454883
1_internal_16913	1	5467996	5554725	1-108265	5467996	5469080
1_internal_16913	1	5467996	5554725	1-110141	5537259	5538657
1_internal_16913	1	5467996	5554725	1-137250	5550833	5551491
1_internal_16913	1	5467996	5554725	1-120329	5553464	5554725
1_internal_16928	1	1708236	1713379	1-93313	1708236	1709987
1_internal_16928	1	1708236	1713379	1-132002	1711026	1713379
1_internal_16937	1	85115176	85122627	1-135702	85115176	85115677
1_internal_16937	1	85115176	85122627	1-109063	85121924	85122627
1_internal_16957	1	24884472	24903351	1-132369	24884472	24886435
1_internal_16957	1	24884472	24903351	1-82656	24902431	24903351
1_internal_16959	1	162038732	162050697	1-113127	162038732	162043146
1_internal_16959	1	162038732	162050697	1-102280	162049205	162050697
1_internal_16963	1	17748617	17752229	1-114030	17748617	17749243
1_internal_16963	1	17748617	17752229	1-124918	17749800	17752229
1_internal_16968	1	235529285	235615465	1-129413	235529285	235531360
1_internal_16968	1	235529285	235615465	1-94735	235611660	235615465
1_internal_16973	1	51838325	51845026	1-99983	51838325	51838958
1_internal_16973	1	51838325	51845026	1-105231	51844074	51845026
1_internal_16977	1	20726339	20757598	1-127307	20726339	20727967
1_internal_16977	1	20726339	20757598	1-142999	20747160	20749142
1_internal_16977	1	20726339	20757598	1-90542	20752913	20757598
1_internal_16980	1	206548534	206631983	1-32262	206548534	206549917
1_internal_16980	1	206548534	206631983	1-124282	206628498	206631983
1_internal_16984	1	154435278	154443110	1-128514	154435278	154436793
1_internal_16984	1	154435278	154443110	1-141612	154437618	154443110
1_internal_16986	1	9825761	9855059	1-108345	9825761	9827712
1_internal_16986	1	9825761	9855059	1-132119	9852209	9855059
1_internal_16987	1	209813088	209827208	1-142244	209813088	209813589
1_internal_16987	1	209813088	209827208	1-61774	209826150	209827208
1_internal_16991	1	91397453	91402961	1-133194	91397453	91398225
1_internal_16991	1	91397453	91402961	1-119069	91402460	91402961
1_internal_16997	1	87032086	87037365	1-123417	87032086	87032587
1_internal_16997	1	87032086	87037365	1-128098	87036528	87037365
1_internal_17002	1	110696050	110732124	1-135903	110696050	110696551
1_internal_17002	1	110696050	110732124	1-130783	110701773	110705412
1_internal_17002	1	110696050	110732124	1-141359	110706082	110709922
1_internal_17002	1	110696050	110732124	1-141361	110713074	110714626
1_internal_17002	1	110696050	110732124	1-117028	110726111	110732124
1_internal_17007	1	68757448	68786446	1-121099	68757448	68760180
1_internal_17007	1	68757448	68786446	1-135587	68785546	68786446
1_internal_17011	1	206092512	206113963	1-142201	206092512	206094157
1_internal_17011	1	206092512	206113963	1-94539	206105698	206107063
1_internal_17011	1	206092512	206113963	1-75464	206113308	206113963
1_internal_17018	1	86884846	86914734	1-133156	86884846	86885347
1_internal_17018	1	86884846	86914734	1-138405	86911791	86914734
1_internal_17029	1	246886960	246946371	1-84936	246886960	246891365
1_internal_17029	1	246886960	246946371	1-137178	246942936	246943437
1_internal_17029	1	246886960	246946371	1-106414	246945586	246946371
1_internal_17033	1	171050070	171191721	1-128719	171050070	171052251
1_internal_17033	1	171050070	171191721	1-141835	171091601	171092627
1_internal_17033	1	171050070	171191721	1-117385	171109060	171112881
1_internal_17033	1	171050070	171191721	1-141836	171188730	171191721
1_internal_17035	1	1150647	1153652	1-142707	1150647	1151148
1_internal_17035	1	1150647	1153652	1-83699	1153011	1153652
1_internal_17039	1	36744505	36752128	1-122918	36744505	36747314
1_internal_17039	1	36744505	36752128	1-135143	36748496	36752128
1_internal_17040	1	44908691	44911540	1-89362	44908691	44909443
1_internal_17040	1	44908691	44911540	1-130223	44910909	44911540
1_internal_17045	1	179937672	179946989	1-124057	179937672	179940121
1_internal_17045	1	179937672	179946989	1-115322	179940621	179941800
1_internal_17045	1	179937672	179946989	1-124058	179944852	179946989
1_internal_17059	1	46322765	46422589	1-95234	46322765	46323391
1_internal_17059	1	46322765	46422589	1-112441	46419621	46420516
1_internal_17059	1	46322765	46422589	1-127743	46421687	46422589
1_internal_17060	1	212851772	212875354	1-126687	212851772	212852694
1_internal_17060	1	212851772	212875354	1-145142	212873693	212875354
1_internal_17064	1	218632339	218637149	1-113555	218632339	218634326
1_internal_17064	1	218632339	218637149	1-129200	218635882	218637149
1_internal_17072	1	13942775	13947264	1-101287	13942775	13943685
1_internal_17072	1	13942775	13947264	1-104802	13946632	13947264
1_internal_17085	1	74928696	74934431	1-121120	74928696	74929703
1_internal_17085	1	74928696	74934431	1-133064	74932721	74934431
1_internal_17086	1	24717372	24799590	1-118360	24717372	24721413
1_internal_17086	1	24717372	24799590	1-112176	24738163	24772424
1_internal_17086	1	24717372	24799590	1-140340	24775050	24776674
1_internal_17086	1	24717372	24799590	1-120590	24777343	24778677
1_internal_17086	1	24717372	24799590	1-129852	24798257	24799590
1_internal_17090	1	145647713	145658004	1-141527	145647713	145654426
1_internal_17090	1	145647713	145658004	1-133468	145655865	145658004
1_internal_17091	1	54493491	54516005	1-98383	54493491	54498639
1_internal_17091	1	54493491	54516005	1-88063	54503051	54504792
1_internal_17091	1	54493491	54516005	1-123142	54506984	54516005
1_internal_17095	1	204051513	204078671	1-144963	204051513	204054331
1_internal_17095	1	204051513	204078671	1-77623	204056468	204059267
1_internal_17095	1	204051513	204078671	1-144965	204076520	204078671
1_internal_17105	1	8426288	8448596	1-137295	8426288	8437041
1_internal_17105	1	8426288	8448596	1-124785	8437830	8448596
1_internal_17110	1	177087490	177108494	1-102380	177087490	177091836
1_internal_17110	1	177087490	177108494	1-144712	177106128	177108494
1_internal_17113	1	51953125	52092207	1-78167	51953125	51957797
1_internal_17113	1	51953125	52092207	1-107006	52089734	52092207
1_internal_17122	1	76251032	76257077	1-43329	76251032	76255323
1_internal_17122	1	76251032	76257077	1-138304	76256135	76257077
1_internal_17131	1	200941376	200998983	1-79800	200941376	200945354
1_internal_17131	1	200941376	200998983	1-126458	200950264	200952266
1_internal_17131	1	200941376	200998983	1-131426	200960605	200962596
1_internal_17131	1	200941376	200998983	1-126460	200975249	200987885
1_internal_17131	1	200941376	200998983	1-92970	200988546	200998983
1_internal_17133	1	200731451	200737767	1-133954	200731451	200731952
1_internal_17133	1	200731451	200737767	1-119721	200736653	200737767
1_internal_17138	1	40166364	40199086	1-127625	40166364	40168247
1_internal_17138	1	40166364	40199086	1-140618	40198459	40199086
1_internal_17148	1	97206607	97238345	1-121286	97206607	97208199
1_internal_17148	1	97206607	97238345	1-114790	97211803	97217335
1_internal_17148	1	97206607	97238345	1-141256	97236951	97238345
1_internal_17151	1	94114371	94118913	1-94019	94114371	94115167
1_internal_17151	1	94114371	94118913	1-107303	94117274	94118913
1_internal_17153	1	228363481	228563615	1-122185	228363481	228364289
1_internal_17153	1	228363481	228563615	1-126792	228562300	228563615
1_internal_17159	1	40519066	40533717	1-137900	40519066	40527809
1_internal_17159	1	40519066	40533717	1-132633	40530065	40533717
1_internal_17160	1	230207292	230223210	1-120077	230207292	230210030
1_internal_17160	1	230207292	230223210	1-142479	230221674	230223210
1_internal_17163	1	208055262	208078033	1-134105	208055262	208066711
1_internal_17163	1	208055262	208078033	1-91626	208068296	208069358
1_internal_17163	1	208055262	208078033	1-124301	208070172	208074300
1_internal_17163	1	208055262	208078033	1-136690	208075596	208076097
1_internal_17163	1	208055262	208078033	1-131560	208076602	208078033
1_internal_17165	1	19489347	19497828	1-120515	19489347	19490540
1_internal_17165	1	19489347	19497828	1-87767	19495595	19497828
1_internal_17213	1	97797375	97800885	1-107324	97797375	97798055
1_internal_17213	1	97797375	97800885	1-130697	97800384	97800885
1_internal_17245	1	42160313	42249345	1-130158	42160313	42161544
1_internal_17245	1	42160313	42249345	1-99881	42198787	42199487
1_internal_17245	1	42160313	42249345	1-130159	42248844	42249345
1_internal_17250	1	227421975	227427722	1-142430	227421975	227423510
1_internal_17250	1	227421975	227427722	1-77727	227426282	227427722
1_internal_17252	1	39906644	39926488	1-96703	39906644	39910670
1_internal_17252	1	39906644	39926488	1-84033	39924328	39926488
1_internal_17262	1	168979610	169012046	1-113189	168979610	168980354
1_internal_17262	1	168979610	169012046	1-119517	169011010	169012046
1_internal_17264	1	84493172	84532835	1-130570	84493172	84493850
1_internal_17264	1	84493172	84532835	1-112737	84532334	84532835
1_internal_17271	1	2425115	2438670	1-137223	2425115	2425616
1_internal_17271	1	2425115	2438670	1-139953	2438169	2438670
1_internal_17280	1	226593606	226609083	1-115684	226593606	226597244
1_internal_17280	1	226593606	226609083	1-69575	226599228	226599981
1_internal_17280	1	226593606	226609083	1-90244	226605339	226609083
1_internal_17285	1	211745735	211755869	1-90162	211745735	211746492
1_internal_17285	1	211745735	211755869	1-142279	211748151	211755869
1_internal_17292	1	160259777	161017372	1-98908	160259777	160267592
1_internal_17292	1	160259777	161017372	1-76366	160274946	160281074
1_internal_17292	1	160259777	161017372	1-133623	160281643	160282881
1_internal_17292	1	160259777	161017372	1-111286	160291702	160307238
1_internal_17292	1	160259777	161017372	1-144495	160307893	160314215
1_internal_17292	1	160259777	161017372	1-131093	160318172	160319989
1_internal_17292	1	160259777	161017372	1-138924	160321097	160331580
1_internal_17292	1	160259777	161017372	1-73220	161013999	161017372
1_internal_17299	1	202459113	202486406	1-136572	202459113	202459614
1_internal_17299	1	202459113	202486406	1-109715	202485579	202486406
1_internal_17301	1	190092926	190218480	1-95917	190092926	190093553
1_internal_17301	1	190092926	190218480	1-65825	190094739	190095511
1_internal_17301	1	190092926	190218480	1-99063	190097865	190100183
1_internal_17301	1	190092926	190218480	1-100717	190109853	190110483
1_internal_17301	1	190092926	190218480	1-77583	190122990	190125273
1_internal_17301	1	190092926	190218480	1-136500	190137643	190139036
1_internal_17301	1	190092926	190218480	1-133901	190217979	190218480
1_internal_17309	1	10430839	10449920	1-116033	10430839	10432377
1_internal_17309	1	10430839	10449920	1-73617	10433446	10442271
1_internal_17309	1	10430839	10449920	1-142864	10445143	10449920
1_internal_17314	1	219760360	219766383	1-119965	219760360	219762038
1_internal_17314	1	219760360	219766383	1-142343	219765882	219766383
1_internal_17315	1	246277131	246379114	1-145537	246277131	246277632
1_internal_17315	1	246277131	246379114	1-120252	246377209	246379114
1_internal_17340	1	205110237	205132251	1-104313	205110237	205112224
1_internal_17340	1	205110237	205132251	1-51376	205131088	205132251
1_internal_17348	1	46328751	46358930	1-44686	46328751	46331453
1_internal_17348	1	46328751	46358930	1-135317	46357406	46358930
1_internal_17357	1	183667110	183809725	1-92932	183667110	183669661
1_internal_17357	1	183667110	183809725	1-121818	183809096	183809725
1_internal_17375	1	50617152	50622228	1-143535	50617152	50618563
1_internal_17375	1	50617152	50622228	1-132787	50620916	50622228
1_internal_17379	1	33457111	33464240	1-122863	33457111	33458476
1_internal_17379	1	33457111	33464240	1-125146	33462453	33464240
1_internal_17383	1	84244669	84295780	1-105429	84244669	84245170
1_internal_17383	1	84244669	84295780	1-138361	84295279	84295780
1_internal_17385	1	212339501	212446237	1-134176	212339501	212340892
1_internal_17385	1	212339501	212446237	1-67726	212398493	212400097
1_internal_17385	1	212339501	212446237	1-122077	212414898	212416972
1_internal_17385	1	212339501	212446237	1-122078	212445317	212446237
1_internal_17387	1	101349351	101352817	1-94044	101349351	101350491
1_internal_17387	1	101349351	101352817	1-123537	101351948	101352817
1_internal_17388	1	16832400	17278700	1-35392	16832400	16842948
1_internal_17388	1	16832400	17278700	1-142941	16886264	16895454
1_internal_17388	1	16832400	17278700	1-110293	16898291	16899116
1_internal_17388	1	16832400	17278700	1-82591	16900491	16901251
1_internal_17388	1	16832400	17278700	1-122605	16902754	16903422
1_internal_17388	1	16832400	17278700	1-134820	16904479	16908995
1_internal_17388	1	16832400	17278700	1-127248	16910931	16912977
1_internal_17388	1	16832400	17278700	1-92015	16913908	16916925
1_internal_17388	1	16832400	17278700	1-52789	16917737	16953441
1_internal_17388	1	16832400	17278700	1-142945	16953994	16955834
1_internal_17388	1	16832400	17278700	1-122610	16958199	16972735
1_internal_17388	1	16832400	17278700	1-96480	16977771	16978538
1_internal_17388	1	16832400	17278700	1-142947	16980995	16981496
1_internal_17388	1	16832400	17278700	1-96481	17035979	17040509
1_internal_17388	1	16832400	17278700	1-112094	17043928	17044600
1_internal_17388	1	16832400	17278700	1-44583	17074835	17075336
1_internal_17388	1	16832400	17278700	1-112095	17277908	17278700
1_internal_17394	1	249180408	249223186	1-101129	249180408	249181304
1_internal_17394	1	249180408	249223186	1-113820	249208684	249209315
1_internal_17394	1	249180408	249223186	1-86279	249210739	249212753
1_internal_17394	1	249180408	249223186	1-122372	249216484	249223186
1_internal_17396	1	112171376	112209984	1-84379	112171376	112174350
1_internal_17396	1	112171376	112209984	1-86985	112206963	112209984
1_internal_17397	1	27043040	27052096	1-122766	27043040	27045899
1_internal_17397	1	27043040	27052096	1-122767	27048020	27052096
1_internal_17401	1	225671391	225708698	1-142390	225671391	225672017
1_internal_17401	1	225671391	225708698	1-78800	225672785	225677360
1_internal_17401	1	225671391	225708698	1-120000	225682575	225684321
1_internal_17401	1	225671391	225708698	1-108057	225684936	225690253
1_internal_17401	1	225671391	225708698	1-115667	225690850	225708698
1_internal_17407	1	84652021	84681539	1-135693	84652021	84654086
1_internal_17407	1	84652021	84681539	1-128077	84677196	84681539
1_internal_17410	1	208200316	208222402	1-119855	208200316	208201707
1_internal_17410	1	208200316	208222402	1-131563	208202300	208206245
1_internal_17410	1	208200316	208222402	1-117674	208220344	208222402
1_internal_17421	1	155107155	155179861	1-83241	155107155	155110898
1_internal_17421	1	155107155	155179861	1-126098	155176497	155179861
1_internal_17423	1	107901390	107938022	1-135858	107901390	107902148
1_internal_17423	1	107901390	107938022	1-109164	107936605	107938022
1_internal_17453	1	109464598	109476902	1-119181	109464598	109469505
1_internal_17453	1	109464598	109476902	1-107354	109470799	109476902
1_internal_17464	1	211836646	211855495	1-145118	211836646	211838529
1_internal_17464	1	211836646	211855495	1-131630	211852407	211855495
1_internal_17472	1	16858122	17202220	1-142940	16858122	16859473
1_internal_17472	1	16858122	17202220	1-81352	16860847	16862390
1_internal_17472	1	16858122	17202220	1-134825	17081926	17082427
1_internal_17472	1	16858122	17202220	1-87751	17091341	17092685
1_internal_17472	1	16858122	17202220	1-114022	17099780	17100281
1_internal_17472	1	16858122	17202220	1-94939	17116460	17116961
1_internal_17472	1	16858122	17202220	1-51566	17122716	17124073
1_internal_17472	1	16858122	17202220	1-106602	17198687	17200770
1_internal_17472	1	16858122	17202220	1-74665	17201346	17202220
1_internal_17477	1	51408492	51451306	1-132796	51408492	51408993
1_internal_17477	1	51408492	51451306	1-101733	51432249	51449800
1_internal_17477	1	51408492	51451306	1-105229	51450511	51451306
1_internal_17481	1	85138972	85187622	1-63055	85138972	85139777
1_internal_17481	1	85138972	85187622	1-143884	85152359	85160503
1_internal_17481	1	85138972	85187622	1-92486	85184466	85187622
1_internal_17482	1	38494784	38550945	1-137857	38494784	38496682
1_internal_17482	1	38494784	38550945	1-135161	38550122	38550945
1_internal_17487	1	36866979	36887245	1-143326	36866979	36867480
1_internal_17487	1	36866979	36887245	1-71888	36886068	36887245
1_internal_17495	1	148524330	148536947	1-130945	148524330	148524998
1_internal_17495	1	148524330	148536947	1-109313	148536446	148536947
1_internal_17496	1	11856324	11858838	1-122541	11856324	11856825
1_internal_17496	1	11856324	11858838	1-124848	11857691	11858838
1_internal_17499	1	6882485	6888374	1-106469	6882485	6884324
1_internal_17499	1	6882485	6888374	1-132053	6885752	6888374
1_internal_17500	1	194686969	195297002	1-104223	194686969	194687470
1_internal_17500	1	194686969	195297002	1-133911	195296501	195297002
1_internal_17506	1	227129702	227156719	1-109929	227129702	227135205
1_internal_17506	1	227129702	227156719	1-136897	227142265	227142903
1_internal_17506	1	227129702	227156719	1-67766	227144788	227147461
1_internal_17506	1	227129702	227156719	1-139653	227149201	227150327
1_internal_17506	1	227129702	227156719	1-145264	227151195	227156719
1_internal_17509	1	18502431	18513586	1-116124	18502431	18503204
1_internal_17509	1	18502431	18513586	1-137480	18512561	18513586
1_internal_17518	1	116851900	116903055	1-102116	116851900	116856181
1_internal_17518	1	116851900	116903055	1-125945	116857276	116860397
1_internal_17518	1	116851900	116903055	1-141450	116866967	116867616
1_internal_17518	1	116851900	116903055	1-130859	116868274	116869457
1_internal_17518	1	116851900	116903055	1-128374	116870465	116878269
1_internal_17518	1	116851900	116903055	1-107444	116901625	116903055
1_internal_17530	1	86041839	86048463	1-50596	86041839	86046221
1_internal_17530	1	86041839	86048463	1-128095	86047031	86048463
1_internal_17532	1	204385977	204397821	1-100792	204385977	204389005
1_internal_17532	1	204385977	204397821	1-124238	204396498	204397821
1_internal_17554	1	117634638	117672072	1-128383	117634638	117637507
1_internal_17554	1	117634638	117672072	1-119283	117639647	117641778
1_internal_17554	1	117634638	117672072	1-125957	117670184	117672072
1_internal_17565	1	174625755	174629373	1-77534	174625755	174628121
1_internal_17565	1	174625755	174629373	1-144675	174628743	174629373
1_internal_17567	1	162060692	162139829	1-113129	162060692	162062844
1_internal_17567	1	162060692	162139829	1-97335	162077201	162078361
1_internal_17567	1	162060692	162139829	1-126168	162080612	162090710
1_internal_17567	1	162060692	162139829	1-117310	162106231	162110311
1_internal_17567	1	162060692	162139829	1-138957	162114039	162116562
1_internal_17567	1	162060692	162139829	1-136229	162117736	162119265
1_internal_17567	1	162060692	162139829	1-141736	162134959	162139829
1_internal_17574	1	179855512	179857800	1-133836	179855512	179856013
1_internal_17574	1	179855512	179857800	1-139167	179856736	179857800
1_internal_17589	1	8977539	9050157	1-140046	8977539	8979091
1_internal_17589	1	8977539	9050157	1-129605	8986779	8987280
1_internal_17589	1	8977539	9050157	1-110195	8997291	9007993
1_internal_17589	1	8977539	9050157	1-111997	9043608	9044255
1_internal_17589	1	8977539	9050157	1-140047	9045269	9048773
1_internal_17589	1	8977539	9050157	1-120391	9049656	9050157
1_internal_17594	1	159748648	159755016	1-121585	159748648	159751968
1_internal_17594	1	159748648	159755016	1-141690	159752478	159755016
1_internal_17611	1	230267823	230375508	1-129313	230267823	230268875
1_internal_17611	1	230267823	230375508	1-134368	230375007	230375508
1_internal_17626	1	215739120	215774242	1-97688	215739120	215746899
1_internal_17626	1	215739120	215774242	1-55949	215772825	215774242
1_internal_17633	1	104104133	104110893	1-123543	104104133	104105105
1_internal_17633	1	104104133	104110893	1-125822	104110161	104110893
1_internal_17636	1	243601165	243613400	1-139872	243601165	243602287
1_internal_17636	1	243601165	243613400	1-93271	243603427	243607491
1_internal_17636	1	243601165	243613400	1-122338	243610876	243613400
1_internal_17643	1	65061925	65157895	1-143677	65061925	65062985
1_internal_17643	1	65061925	65157895	1-108917	65156953	65157895
1_internal_17658	1	87791648	87940581	1-91058	87791648	87805237
1_internal_17658	1	87791648	87940581	1-141159	87813799	87815059
1_internal_17658	1	87791648	87940581	1-101938	87875097	87878463
1_internal_17658	1	87791648	87940581	1-100204	87892411	87893176
1_internal_17658	1	87791648	87940581	1-119039	87901352	87902826
1_internal_17658	1	87791648	87940581	1-143912	87938885	87940581
1_internal_17660	1	199120786	199213720	1-136534	199120786	199122105
1_internal_17660	1	199120786	199213720	1-142070	199141673	199143871
1_internal_17660	1	199120786	199213720	1-133943	199212697	199213720
1_internal_17665	1	15393208	15426797	1-122580	15393208	15394371
1_internal_17665	1	15393208	15426797	1-118236	15413988	15417112
1_internal_17665	1	15393208	15426797	1-110265	15426296	15426797
1_internal_17670	1	198971608	199024572	1-115419	198971608	198973360
1_internal_17670	1	198971608	199024572	1-133941	199023205	199024572
1_internal_17683	1	97023933	97033860	1-130683	97023933	97026203
1_internal_17683	1	97023933	97033860	1-135812	97032948	97033860
1_internal_17688	1	40757636	40785506	1-125246	40757636	40760693
1_internal_17688	1	40757636	40785506	1-135210	40770209	40772505
1_internal_17688	1	40757636	40785506	1-93705	40773122	40776863
1_internal_17688	1	40757636	40785506	1-114344	40777662	40785506
1_internal_17700	1	66861134	66930688	1-125550	66861134	66862275
1_internal_17700	1	66861134	66930688	1-123277	66930039	66930688
1_internal_17707	1	228077256	228394436	1-139675	228077256	228077757
1_internal_17707	1	228077256	228394436	1-113646	228393808	228394436
1_internal_17724	1	184584087	184639320	1-139237	184584087	184584856
1_internal_17724	1	184584087	184639320	1-142022	184629015	184635234
1_internal_17724	1	184584087	184639320	1-83390	184638440	184639320
1_internal_17733	1	153773217	153824881	1-141595	153773217	153773718
1_internal_17733	1	153773217	153824881	1-115055	153824127	153824881
1_internal_17744	1	154701269	154724956	1-107570	154701269	154704283
1_internal_17744	1	154701269	154724956	1-126090	154720334	154724956
1_internal_17757	1	65041692	65123173	1-105307	65041692	65042466
1_internal_17757	1	65041692	65123173	1-132958	65122672	65123173
1_internal_17783	1	44073450	44078062	1-132708	44073450	44074093
1_internal_17783	1	44073450	44078062	1-143446	44075568	44076069
1_internal_17783	1	44073450	44078062	1-143447	44077345	44078062
1_internal_17796	1	36523833	36565555	1-143310	36523833	36524606
1_internal_17796	1	36523833	36565555	1-74820	36565054	36565555
1_internal_17797	1	100109877	100123130	1-119155	100109877	100113878
1_internal_17797	1	100109877	100123130	1-125799	100115032	100116841
1_internal_17797	1	100109877	100123130	1-141283	100122629	100123130
1_internal_17802	1	174041573	174043894	1-107720	174041573	174042201
1_internal_17802	1	174041573	174043894	1-136361	174043393	174043894
1_internal_17804	1	75035738	75140736	1-72045	75035738	75038956
1_internal_17804	1	75035738	75140736	1-112672	75138206	75140736
1_internal_17810	1	66726269	66842449	1-121066	66726269	66752737
1_internal_17810	1	66726269	66842449	1-141005	66754547	66764461
1_internal_17810	1	66726269	66842449	1-107136	66765783	66769608
1_internal_17810	1	66726269	66842449	1-133006	66770405	66773881
1_internal_17810	1	66726269	66842449	1-138244	66776397	66783533
1_internal_17810	1	66726269	66842449	1-116738	66784566	66787186
1_internal_17810	1	66726269	66842449	1-125548	66789647	66790523
1_internal_17810	1	66726269	66842449	1-105343	66791134	66804265
1_internal_17810	1	66726269	66842449	1-77196	66804795	66829358
1_internal_17810	1	66726269	66842449	1-112636	66830086	66842449
1_internal_17813	1	168203839	168223330	1-91384	168203839	168208462
1_internal_17813	1	168203839	168223330	1-139025	168210990	168217428
1_internal_17813	1	168203839	168223330	1-139029	168219021	168220312
1_internal_17813	1	168203839	168223330	1-139030	168221002	168223330
1_internal_17814	1	69586358	69594963	1-107157	69586358	69590055
1_internal_17814	1	69586358	69594963	1-135592	69592687	69594963
1_internal_17815	1	9128651	9133930	1-116000	9128651	9130015
1_internal_17815	1	9128651	9133930	1-118154	9133429	9133930
1_internal_17819	1	229016787	229206494	1-136931	229016787	229017288
1_internal_17819	1	229016787	229206494	1-139692	229205446	229206494
1_internal_17828	1	7738210	7759518	1-122448	7738210	7742770
1_internal_17828	1	7738210	7759518	1-127070	7754226	7759518
1_internal_17830	1	57297165	57483266	1-80452	57297165	57297792
1_internal_17830	1	57297165	57483266	1-135451	57482616	57483266
1_internal_17837	1	156073577	156079762	1-109398	156073577	156074568
1_internal_17837	1	156073577	156079762	1-123820	156075238	156079762
1_internal_17842	1	7433828	7450228	1-96355	7433828	7434840
1_internal_17842	1	7433828	7450228	1-134658	7447713	7450228
1_internal_17855	1	7704958	7707591	1-111968	7704958	7705746
1_internal_17855	1	7704958	7707591	1-127067	7706921	7707591
1_internal_17860	1	228799793	229597733	1-134328	228799793	228800638
1_internal_17860	1	228799793	229597733	1-113648	228804097	228805298
1_internal_17860	1	228799793	229597733	1-102727	228832794	228834445
1_internal_17860	1	228799793	229597733	1-145301	229596296	229597733
1_internal_17863	1	10723341	10839284	1-86364	10723341	10724302
1_internal_17863	1	10723341	10839284	1-106533	10836174	10837164
1_internal_17863	1	10723341	10839284	1-108366	10838475	10839284
1_internal_17873	1	247494479	247535112	1-110095	247494479	247501704
1_internal_17873	1	247494479	247535112	1-139912	247533905	247535112
1_internal_17889	1	83386003	83492599	1-116824	83386003	83387668
1_internal_17889	1	83386003	83492599	1-59903	83415969	83417388
1_internal_17889	1	83386003	83492599	1-86861	83491824	83492599
1_internal_17916	1	187088550	187235627	1-92950	187088550	187090233
1_internal_17916	1	187088550	187235627	1-133900	187229782	187232322
1_internal_17916	1	187088550	187235627	1-144845	187235126	187235627
1_internal_17921	1	87184192	87199923	1-105452	87184192	87184974
1_internal_17921	1	87184192	87199923	1-119030	87198156	87199923
1_internal_17924	1	16340425	16346850	1-127237	16340425	16341345
1_internal_17924	1	16340425	16346850	1-129724	16343677	16345390
1_internal_17924	1	16340425	16346850	1-140179	16346349	16346850
1_internal_17937	1	153483023	153541676	1-136114	153483023	153483524
1_internal_17937	1	153483023	153541676	1-130995	153501078	153501737
1_internal_17937	1	153483023	153541676	1-83228	153504921	153509807
1_internal_17937	1	153483023	153541676	1-141585	153510589	153511090
1_internal_17937	1	153483023	153541676	1-128500	153517427	153518394
1_internal_17937	1	153483023	153541676	1-138837	153537834	153541676
1_internal_17938	1	23876954	23962355	1-104905	23876954	23897789
1_internal_17938	1	23876954	23962355	1-140327	23900735	23901236
1_internal_17938	1	23876954	23962355	1-129842	23902018	23905478
1_internal_17938	1	23876954	23962355	1-64475	23906627	23908452
1_internal_17938	1	23876954	23962355	1-116211	23909094	23910295
1_internal_17938	1	23876954	23962355	1-122708	23912063	23912564
1_internal_17938	1	23876954	23962355	1-132355	23918668	23919673
1_internal_17938	1	23876954	23962355	1-118354	23923894	23926071
1_internal_17938	1	23876954	23962355	1-116212	23926659	23928546
1_internal_17938	1	23876954	23962355	1-101410	23960928	23962355
1_internal_17940	1	88640822	88775614	1-68246	88640822	88644765
1_internal_17940	1	88640822	88775614	1-103688	88645470	88648878
1_internal_17940	1	88640822	88775614	1-130610	88734094	88739062
1_internal_17940	1	88640822	88775614	1-141164	88739882	88742434
1_internal_17940	1	88640822	88775614	1-125700	88756405	88760623
1_internal_17940	1	88640822	88775614	1-143921	88771641	88772405
1_internal_17940	1	88640822	88775614	1-143922	88774012	88775614
1_internal_17956	1	205338276	205416708	1-117638	205338276	205339620
1_internal_17956	1	205338276	205416708	1-129034	205404393	205406991
1_internal_17956	1	205338276	205416708	1-129035	205407598	205416708
1_internal_17957	1	116369133	116515964	1-130855	116369133	116369762
1_internal_17957	1	116369133	116515964	1-130856	116370524	116371333
1_internal_17957	1	116369133	116515964	1-100375	116371833	116372461
1_internal_17957	1	116369133	116515964	1-111132	116376143	116384055
1_internal_17957	1	116369133	116515964	1-133413	116432144	116434296
1_internal_17957	1	116369133	116515964	1-141447	116515068	116515964
1_internal_17959	1	78087819	78101189	1-105413	78087819	78091292
1_internal_17959	1	78087819	78101189	1-71080	78100015	78101189
1_internal_17986	1	88433478	88466490	1-125695	88433478	88435091
1_internal_17986	1	88433478	88466490	1-125696	88465861	88466490
1_internal_17997	1	164886052	164888886	1-119465	164886052	164886928
1_internal_17997	1	164886052	164888886	1-119466	164887596	164888886
1_internal_18001	1	32502916	32529831	1-101516	32502916	32512828
1_internal_18001	1	32502916	32529831	1-127499	32519623	32522975
1_internal_18001	1	32502916	32529831	1-120701	32523964	32529831
1_internal_18012	1	243948926	243958690	1-71643	243948926	243951220
1_internal_18012	1	243948926	243958690	1-142662	243952718	243956695
1_internal_18012	1	243948926	243958690	1-111876	243957844	243958690
1_internal_18042	1	151205978	151222430	1-126056	151205978	151208115
1_internal_18042	1	151205978	151222430	1-128478	151217216	151219517
1_internal_18042	1	151205978	151222430	1-119338	151221340	151222430
1_internal_18061	1	161267063	161333177	1-126153	161267063	161267941
1_internal_18061	1	161267063	161333177	1-113116	161274119	161278900
[truncated: 52,280 more rows]

## Sheet: Supplementary Table 2
Supplementary Tabel 2. Genomic coordinates of CRDs and underlying peaks discovered in SCZ samples.
CRD ID	chr	CRD start	CRD end	peak ID	peak start	peak end
1_internal_13362	1	147993556	148002212	1-18978	147993556	147995202
1_internal_13362	1	147993556	148002212	1-130944	147999639	148002212
1_internal_13375	1	120371734	120378054	1-119290	120371734	120372908
1_internal_13375	1	120371734	120378054	1-74127	120376859	120378054
1_internal_13406	1	16388446	16399544	1-132231	16388446	16391697
1_internal_13406	1	16388446	16399544	1-140180	16392917	16395830
1_internal_13406	1	16388446	16399544	1-108415	16396332	16397215
1_internal_13406	1	16388446	16399544	1-124902	16398000	16399544
1_internal_13410	1	201671575	201764945	1-109694	201671575	201712654
1_internal_13410	1	201671575	201764945	1-144909	201736695	201764945
1_internal_13460	1	192896335	192899134	1-100718	192896335	192897124
1_internal_13460	1	192896335	192899134	1-144850	192897801	192899134
1_internal_13488	1	241948198	241951670	1-96273	241948198	241950160
1_internal_13488	1	241948198	241951670	1-122325	241950782	241951670
1_internal_13502	1	204414657	204469566	1-94494	204414657	204440288
1_internal_13502	1	204414657	204469566	1-99154	204441621	204469566
1_internal_13524	1	66424194	66453257	1-84193	66424194	66434598
1_internal_13524	1	66424194	66453257	1-110827	66441367	66453257
1_internal_13532	1	149782429	149860950	1-136060	149782429	149785575
1_internal_13532	1	149782429	149860950	1-115011	149855897	149860950
1_internal_13546	1	47691818	47703717	1-112458	47691818	47698664
1_internal_13546	1	47691818	47703717	1-118716	47699415	47703717
1_internal_13563	1	90293219	90412843	1-125718	90293219	90314501
1_internal_13563	1	90293219	90412843	1-116899	90397348	90412843
1_internal_13577	1	203236394	203262708	1-30972	203236394	203252511
1_internal_13577	1	203236394	203262708	1-134002	203253261	203262708
1_internal_13602	1	151264352	151295661	1-66572	151264352	151269168
1_internal_13602	1	151264352	151295661	1-102183	151279622	151295661
1_internal_13612	1	220958479	220982548	1-145196	220958479	220960806
1_internal_13612	1	220958479	220982548	1-131695	220963433	220965100
1_internal_13612	1	220958479	220982548	1-113562	220981695	220982548
1_internal_13620	1	111761955	111800255	1-100339	111761955	111763186
1_internal_13620	1	111761955	111800255	1-133351	111765116	111766404
1_internal_13620	1	111761955	111800255	1-125885	111770199	111772030
1_internal_13620	1	111761955	111800255	1-84377	111785346	111786224
1_internal_13620	1	111761955	111800255	1-91152	111792112	111800255
1_internal_13643	1	144517855	145078197	1-79577	144517855	144521852
1_internal_13643	1	144517855	145078197	1-121459	144674257	144676934
1_internal_13643	1	144517855	145078197	1-123686	144679205	144680102
1_internal_13643	1	144517855	145078197	1-119307	145069455	145078197
1_internal_13647	1	41828003	41847304	1-143405	41828003	41839278
1_internal_13647	1	41828003	41847304	1-140641	41845021	41847304
1_internal_13653	1	164765389	164776851	1-115184	164765389	164768361
1_internal_13653	1	164765389	164776851	1-95773	164769194	164776851
1_internal_13656	1	203168330	203172414	1-97568	203168330	203170403
1_internal_13656	1	203168330	203172414	1-131468	203171369	203172414
1_internal_13662	1	144621085	144812229	1-130912	144621085	144622003
1_internal_13662	1	144621085	144812229	1-95633	144811258	144812229
1_internal_13665	1	230938656	230968417	1-75587	230938656	230947441
1_internal_13665	1	230938656	230968417	1-76678	230953943	230968417
1_internal_13671	1	144681541	144710064	1-34486	144681541	144683856
1_internal_13671	1	144681541	144710064	1-107477	144684604	144686036
1_internal_13671	1	144681541	144710064	1-42931	144687576	144693565
1_internal_13671	1	144681541	144710064	1-138749	144694538	144695530
1_internal_13671	1	144681541	144710064	1-71216	144696703	144697963
1_internal_13671	1	144681541	144710064	1-117126	144698924	144701294
1_internal_13671	1	144681541	144710064	1-38546	144705537	144710064
1_internal_13686	1	248100414	248179785	1-72616	248100414	248101315
1_internal_13686	1	248100414	248179785	1-124679	248101945	248103139
1_internal_13686	1	248100414	248179785	1-124680	248103690	248105486
1_internal_13686	1	248100414	248179785	1-110097	248115942	248117343
1_internal_13686	1	248100414	248179785	1-96302	248176478	248177104
1_internal_13686	1	248100414	248179785	1-145553	248177901	248179785
1_internal_13687	1	156352300	156408142	1-144462	156352300	156365019
1_internal_13687	1	156352300	156408142	1-144464	156368694	156408142
1_internal_13705	1	120586253	145063155	1-138727	120586253	120589163
1_internal_13705	1	120586253	145063155	1-47362	144980814	145045554
1_internal_13705	1	120586253	145063155	1-61561	145054021	145055935
1_internal_13705	1	120586253	145063155	1-65673	145056976	145063155
1_internal_13714	1	153962623	154195103	1-76319	153962623	153965609
1_internal_13714	1	153962623	154195103	1-109360	154190695	154195103
1_internal_13717	1	6409855	6419828	1-106462	6409855	6411156
1_internal_13717	1	6409855	6419828	1-142774	6418172	6419828
1_internal_13726	1	30221544	30228570	1-92134	30221544	30222806
1_internal_13726	1	30221544	30228570	1-140450	30226602	30228570
1_internal_13729	1	161073659	161085914	1-92787	161073659	161074980
1_internal_13729	1	161073659	161085914	1-131097	161080816	161085914
1_internal_13737	1	205710690	205713627	1-76548	205710690	205711471
1_internal_13737	1	205710690	205713627	1-97616	205712532	205713627
1_internal_13741	1	155188210	155202795	1-109378	155188210	155190461
1_internal_13741	1	155188210	155202795	1-64041	155196048	155198258
1_internal_13741	1	155188210	155202795	1-128529	155200844	155202795
1_internal_13746	1	6141597	6233092	1-120335	6141597	6145568
1_internal_13746	1	6141597	6233092	1-102924	6203204	6206566
1_internal_13746	1	6141597	6233092	1-66051	6220929	6233092
1_internal_13748	1	226025704	226071919	1-111720	226025704	226057560
1_internal_13748	1	226025704	226071919	1-86160	226058249	226071919
1_internal_13750	1	92215576	92221079	1-138466	92215576	92218510
1_internal_13750	1	92215576	92221079	1-135767	92219384	92221079
1_internal_13757	1	1088984	1095245	1-94780	1088984	1090139
1_internal_13757	1	1088984	1095245	1-122376	1090642	1095245
1_internal_13766	1	84606179	84645082	1-107237	84606179	84614854
1_internal_13766	1	84606179	84645082	1-125665	84626579	84645082
1_internal_13767	1	33401575	33481357	1-83985	33401575	33406796
1_internal_13767	1	33401575	33481357	1-105033	33470772	33481357
1_internal_13770	1	97802345	98294072	1-138526	97802345	97802846
1_internal_13770	1	97802345	98294072	1-144054	98292887	98294072
1_internal_13774	1	26855501	26902906	1-129899	26855501	26889394
1_internal_13774	1	26855501	26902906	1-137652	26890162	26898793
1_internal_13774	1	26855501	26902906	1-127422	26900504	26902906
1_internal_13775	1	26560003	26582180	1-63659	26560003	26572335
1_internal_13775	1	26560003	26582180	1-129894	26578937	26582180
1_internal_13789	1	221456977	221460644	1-129218	221456977	221458169
1_internal_13789	1	221456977	221460644	1-83547	221459549	221460644
1_internal_13793	1	228882968	228900446	1-122186	228882968	228884962
1_internal_13793	1	228882968	228900446	1-126797	228897126	228900446
1_internal_13802	1	201446181	201524918	1-128940	201446181	201484253
1_internal_13802	1	201446181	201524918	1-99096	201499438	201524918
1_internal_13820	1	84410261	84651156	1-138369	84410261	84438770
1_internal_13820	1	84410261	84651156	1-138377	84645692	84651156
1_internal_13826	1	121252941	121262136	1-112973	121252941	121254473
1_internal_13826	1	121252941	121262136	1-133448	121258063	121259370
1_internal_13826	1	121252941	121262136	1-89749	121260193	121262136
1_internal_13832	1	191787278	191793368	1-75379	191787278	191788441
1_internal_13832	1	191787278	191793368	1-144847	191791897	191793368
1_internal_13835	1	14106162	14134481	1-101290	14106162	14123376
1_internal_13835	1	14106162	14134481	1-132189	14126887	14134481
1_internal_13842	1	243343439	243352461	1-137131	243343439	243347602
1_internal_13842	1	243343439	243352461	1-87580	243348172	243352461
1_internal_13845	1	109413534	109442517	1-128259	109413534	109433365
1_internal_13845	1	109413534	109442517	1-81832	109434417	109442517
1_internal_13859	1	713286	1511236	1-124684	713286	715707
1_internal_13859	1	713286	1511236	1-94786	1508958	1511236
1_internal_13861	1	32215932	32257437	1-108619	32215932	32240285
1_internal_13861	1	32215932	32257437	1-143224	32245437	32257437
1_internal_13864	1	48955746	48996675	1-135347	48955746	48964810
1_internal_13864	1	48955746	48996675	1-108821	48988813	48996675
1_internal_13865	1	111135190	111151341	1-144163	111135190	111142607
1_internal_13865	1	111135190	111151341	1-144164	111143114	111151341
1_internal_13866	1	51315341	51320696	1-103444	51315341	51316184
1_internal_13866	1	51315341	51320696	1-130291	51317307	51320696
1_internal_13869	1	148853921	148864941	1-115008	148853921	148854422
1_internal_13869	1	148853921	148864941	1-107510	148864440	148864941
1_internal_13872	1	1233314	1551290	1-115898	1233314	1244540
1_internal_13872	1	1233314	1551290	1-122379	1548975	1551290
1_internal_13873	1	49649806	49764921	1-110700	49649806	49653127
1_internal_13873	1	49649806	49764921	1-135353	49758284	49764921
1_internal_13874	1	37622760	37701321	1-110538	37622760	37624984
1_internal_13874	1	37622760	37701321	1-110539	37634353	37637320
1_internal_13874	1	37622760	37701321	1-103293	37699740	37701321
1_internal_13879	1	66038245	66142371	1-112618	66038245	66038746
1_internal_13879	1	66038245	66142371	1-108934	66140140	66142371
1_internal_13886	1	244584739	244616327	1-142674	244584739	244604253
1_internal_13886	1	244584739	244616327	1-145524	244605089	244616327
1_internal_13901	1	172986872	172990496	1-111381	172986872	172987518
1_internal_13901	1	172986872	172990496	1-69361	172989153	172990496
1_internal_13902	1	225632225	225643064	1-124441	225632225	225636930
1_internal_13902	1	225632225	225643064	1-136864	225641526	225643064
1_internal_13904	1	203328506	203351450	1-106048	203328506	203332372
1_internal_13904	1	203328506	203351450	1-71417	203347302	203351450
1_internal_13911	1	211932104	211977139	1-115595	211932104	211944253
1_internal_13911	1	211932104	211977139	1-100864	211945413	211951217
1_internal_13911	1	211932104	211977139	1-45930	211953440	211977139
1_internal_13918	1	19239005	19326370	1-116127	19239005	19243088
1_internal_13918	1	19239005	19326370	1-142972	19261162	19281831
1_internal_13918	1	19239005	19326370	1-104859	19320450	19326370
1_internal_13922	1	177920385	178031325	1-136394	177920385	177923821
1_internal_13922	1	177920385	178031325	1-79740	178023718	178031325
1_internal_13923	1	84871776	84874267	1-116842	84871776	84872277
1_internal_13923	1	84871776	84874267	1-101924	84873326	84874267
1_internal_13929	1	210772838	211211172	1-145094	210772838	210774827
1_internal_13929	1	210772838	211211172	1-124349	211209190	211211172
1_internal_13939	1	85986341	86001732	1-125677	85986341	85987650
1_internal_13939	1	85986341	86001732	1-95461	85999357	86001732
1_internal_13942	1	212679946	212703785	1-96099	212679946	212682556
1_internal_13942	1	212679946	212703785	1-100874	212700290	212703785
1_internal_13967	1	7888294	7893725	1-132068	7888294	7892268
1_internal_13967	1	7888294	7893725	1-140011	7892860	7893725
1_internal_13981	1	120759109	120770064	1-63151	120759109	120761256
1_internal_13981	1	120759109	120770064	1-71211	120762698	120770064
1_internal_13984	1	110525150	110555455	1-141350	110525150	110540813
1_internal_13984	1	110525150	110555455	1-112892	110544705	110555455
1_internal_13989	1	31189181	31253956	1-127472	31189181	31207307
1_internal_13989	1	31189181	31253956	1-118460	31207947	31208621
1_internal_13989	1	31189181	31253956	1-89227	31213516	31224656
1_internal_13989	1	31189181	31253956	1-129960	31226008	31226766
1_internal_13989	1	31189181	31253956	1-106772	31228567	31239429
1_internal_13989	1	31189181	31253956	1-120665	31241502	31242136
1_internal_13989	1	31189181	31253956	1-112256	31243478	31253956
1_internal_13990	1	230119608	230139040	1-106289	230119608	230124750
1_internal_13990	1	230119608	230139040	1-109962	230125574	230127979
1_internal_13990	1	230119608	230139040	1-145316	230137641	230139040
1_internal_13999	1	228326831	228357457	1-145281	228326831	228343877
1_internal_13999	1	228326831	228357457	1-91750	228346792	228357457
1_internal_14018	1	16858122	17202220	1-142940	16858122	16859473
1_internal_14018	1	16858122	17202220	1-81352	16860847	16862390
1_internal_14018	1	16858122	17202220	1-106602	17198687	17200770
1_internal_14018	1	16858122	17202220	1-74665	17201346	17202220
1_internal_14025	1	207869400	207873198	1-134103	207869400	207869901
1_internal_14025	1	207869400	207873198	1-131556	207870829	207873198
1_internal_14037	1	156208858	156233746	1-88458	156208858	156224546
1_internal_14037	1	156208858	156233746	1-121567	156225417	156233746
1_internal_14038	1	167972434	167977123	1-115207	167972434	167974756
1_internal_14038	1	167972434	167977123	1-128685	167975404	167977123
1_internal_14039	1	211700933	211705973	1-115588	211700933	211702831
1_internal_14039	1	211700933	211705973	1-122069	211704688	211705973
1_internal_14042	1	26152007	26156570	1-52189	26152007	26153236
1_internal_14042	1	26152007	26156570	1-103144	26155506	26156570
1_internal_14044	1	161086922	161137276	1-128600	161086922	161090249
1_internal_14044	1	161086922	161137276	1-138936	161126974	161137276
1_internal_14047	1	111097662	111128206	1-67396	111097662	111100921
1_internal_14047	1	111097662	111128206	1-68318	111107462	111110184
1_internal_14047	1	111097662	111128206	1-128307	111122824	111128206
1_internal_14052	1	208111383	208123237	1-104355	208111383	208116371
1_internal_14052	1	208111383	208123237	1-134110	208121701	208123237
1_internal_14072	1	58088212	58091389	1-125463	58088212	58089772
1_internal_14072	1	58088212	58091389	1-132892	58090746	58091389
1_internal_14079	1	164950874	164956390	1-131142	164950874	164953230
1_internal_14079	1	164950874	164956390	1-126212	164954518	164956390
1_internal_14084	1	183870231	183941588	1-115363	183870231	183916667
1_internal_14084	1	183870231	183941588	1-139227	183918872	183929606
1_internal_14084	1	183870231	183941588	1-133883	183930144	183941588
1_internal_14090	1	87122241	87124547	1-128099	87122241	87122742
1_internal_14090	1	87122241	87124547	1-84287	87123611	87124547
1_internal_14097	1	1820698	2007964	1-101144	1820698	1824383
1_internal_14097	1	1820698	2007964	1-94794	2004320	2007964
1_internal_14105	1	201843006	201943867	1-131450	201843006	201868226
1_internal_14105	1	201843006	201943867	1-126482	201938689	201943867
1_internal_14110	1	32285815	32313102	1-76978	32285815	32290700
1_internal_14110	1	32285815	32313102	1-116330	32303043	32313102
1_internal_14112	1	222904140	223349434	1-145204	222904140	222906564
1_internal_14112	1	222904140	223349434	1-145205	222907138	222907639
1_internal_14112	1	222904140	223349434	1-134263	223348556	223349434
1_internal_14115	1	29151325	29156036	1-143191	29151325	29153289
1_internal_14115	1	29151325	29156036	1-112251	29154550	29156036
1_internal_14122	1	89988289	90084843	1-83061	89988289	90006988
1_internal_14122	1	89988289	90084843	1-119054	90007492	90024909
1_internal_14122	1	89988289	90084843	1-143940	90036068	90084843
1_internal_14123	1	183255701	183259179	1-113310	183255701	183257601
1_internal_14123	1	183255701	183259179	1-144801	183258218	183259179
1_internal_14126	1	225684936	225708698	1-108057	225684936	225690253
1_internal_14126	1	225684936	225708698	1-115667	225690850	225708698
1_internal_14130	1	162754320	162762376	1-126180	162754320	162755368
1_internal_14130	1	162754320	162762376	1-144527	162758436	162762376
1_internal_14133	1	32502916	32529831	1-101516	32502916	32512828
1_internal_14133	1	32502916	32529831	1-120701	32523964	32529831
1_internal_14136	1	120123264	120127045	1-123669	120123264	120123892
1_internal_14136	1	120123264	120127045	1-138717	120124960	120127045
1_internal_14138	1	236305886	236446050	1-53979	236305886	236307246
1_internal_14138	1	236305886	236446050	1-139818	236443781	236446050
1_internal_14139	1	197302054	197305331	1-115403	197302054	197302555
1_internal_14139	1	197302054	197305331	1-102456	197304494	197305331
1_internal_14141	1	59151058	59163411	1-88083	59151058	59153826
1_internal_14141	1	59151058	59163411	1-72949	59157861	59163411
1_internal_14143	1	183772393	184010979	1-126386	183772393	183808254
1_internal_14143	1	183772393	184010979	1-139229	183963833	184010979
1_internal_14145	1	181097231	181113817	1-113291	181097231	181099456
1_internal_14145	1	181097231	181113817	1-139188	181106820	181113817
1_internal_14147	1	23795955	23811405	1-82649	23795955	23798654
1_internal_14147	1	23795955	23811405	1-83885	23805486	23811405
1_internal_14154	1	205501066	205513707	1-145007	205501066	205508476
1_internal_14154	1	205501066	205513707	1-117643	205509964	205513707
1_internal_14164	1	53768770	53783950	1-95268	53768770	53772778
1_internal_14164	1	53768770	53783950	1-135399	53780496	53783950
1_internal_14167	1	117973796	117983326	1-138711	117973796	117974811
1_internal_14167	1	117973796	117983326	1-117101	117976086	117983326
1_internal_14176	1	57262928	57273072	1-103502	57262928	57264817
1_internal_14176	1	57262928	57273072	1-62968	57272445	57273072
1_internal_14181	1	110416822	110475125	1-117022	110416822	110429653
1_internal_14181	1	110416822	110475125	1-94076	110442834	110462052
1_internal_14181	1	110416822	110475125	1-138608	110463116	110466894
1_internal_14181	1	110416822	110475125	1-123579	110469422	110475125
1_internal_14182	1	183485712	183490045	1-64941	183485712	183488678
1_internal_14182	1	183485712	183490045	1-128858	183489190	183490045
1_internal_14194	1	8916855	8924837	1-122487	8916855	8921432
1_internal_14194	1	8916855	8924837	1-124797	8922401	8924837
1_internal_14197	1	41219421	41233392	1-114354	41219421	41224611
1_internal_14197	1	41219421	41233392	1-135221	41229331	41233392
1_internal_14198	1	35335294	35340886	1-108666	35335294	35339148
1_internal_14198	1	35335294	35340886	1-137808	35340166	35340886
1_internal_14205	1	234695113	234698779	1-77771	234695113	234696098
1_internal_14205	1	234695113	234698779	1-120154	234697048	234698779
1_internal_14208	1	55184650	55209713	1-65476	55184650	55185410
1_internal_14208	1	55184650	55209713	1-135424	55201458	55209713
1_internal_14214	1	38187094	38218296	1-98230	38187094	38190586
1_internal_14214	1	38187094	38218296	1-110542	38191215	38193867
1_internal_14214	1	38187094	38218296	1-140578	38217795	38218296
1_internal_14224	1	93398077	93430053	1-105503	93398077	93403868
1_internal_14224	1	93398077	93430053	1-121256	93404761	93430053
1_internal_14226	1	39958220	39966128	1-125235	39958220	39961155
1_internal_14226	1	39958220	39966128	1-114328	39964873	39966128
1_internal_14233	1	1310044	1335951	1-113827	1310044	1311547
1_internal_14233	1	1310044	1335951	1-87607	1334255	1335951
1_internal_14242	1	214357741	214383458	1-84794	214357741	214361220
1_internal_14242	1	214357741	214383458	1-111673	214361821	214362322
1_internal_14242	1	214357741	214383458	1-97683	214365978	214367426
1_internal_14242	1	214357741	214383458	1-84795	214381685	214383458
1_internal_14245	1	214055669	214080654	1-145156	214055669	214066559
1_internal_14245	1	214055669	214080654	1-136792	214077707	214080654
1_internal_14247	1	244200843	244205293	1-134538	244200843	244202506
1_internal_14247	1	244200843	244205293	1-124648	244203140	244205293
1_internal_14248	1	27151231	27227690	1-118417	27151231	27156777
1_internal_14248	1	27151231	27227690	1-114174	27225798	27227690
1_internal_14250	1	5467996	5538657	1-108265	5467996	5469080
1_internal_14250	1	5467996	5538657	1-110141	5537259	5538657
1_internal_14254	1	174606137	174628121	1-136364	174606137	174607596
1_internal_14254	1	174606137	174628121	1-77534	174625755	174628121
1_internal_14263	1	102419126	102431680	1-125817	102419126	102420804
1_internal_14263	1	102419126	102431680	1-138563	102428746	102431680
1_internal_14268	1	237441081	237523606	1-71617	237441081	237446881
1_internal_14268	1	237441081	237523606	1-102817	237522370	237523606
1_internal_14271	1	222943850	222947169	1-108037	222943850	222945092
1_internal_14271	1	222943850	222947169	1-86140	222945699	222947169
1_internal_14279	1	95377617	95387651	1-130674	95377617	95378518
1_internal_14279	1	95377617	95387651	1-119117	95386759	95387651
1_internal_14280	1	36065951	36072186	1-108677	36065951	36066707
1_internal_14280	1	36065951	36072186	1-86583	36068561	36072186
1_internal_14284	1	3743749	3758646	1-118073	3743749	3745690
1_internal_14284	1	3743749	3758646	1-63533	3750727	3752078
1_internal_14284	1	3743749	3758646	1-113861	3758145	3758646
1_internal_14288	1	203322901	203338877	1-136595	203322901	203323796
1_internal_14288	1	203322901	203338877	1-94471	203335464	203338877
1_internal_14290	1	39677345	39707976	1-92212	39677345	39683248
1_internal_14290	1	39677345	39707976	1-132610	39694871	39699549
1_internal_14290	1	39677345	39707976	1-114306	39700921	39707976
1_internal_14291	1	100109877	100116841	1-119155	100109877	100113878
1_internal_14291	1	100109877	100116841	1-125799	100115032	100116841
1_internal_14295	1	87668143	88703798	1-130600	87668143	87675779
1_internal_14295	1	87668143	88703798	1-119042	88422941	88427383
1_internal_14295	1	87668143	88703798	1-114723	88701847	88703798
1_internal_14296	1	17997731	18015709	1-120509	17997731	18000284
1_internal_14296	1	17997731	18015709	1-140211	18014593	18015709
1_internal_14300	1	163404850	163414911	1-133657	163404850	163407019
1_internal_14300	1	163404850	163414911	1-126190	163408380	163414911
1_internal_14308	1	143991091	144062760	1-63998	143991091	143993349
1_internal_14308	1	143991091	144062760	1-88376	144061489	144062760
1_internal_14311	1	143950184	143967204	1-138742	143950184	143951590
1_internal_14311	1	143950184	143967204	1-88374	143966398	143967204
1_internal_14316	1	28209548	28221791	1-140424	28209548	28214592
1_internal_14316	1	28209548	28221791	1-129932	28215215	28221791
1_internal_14329	1	150523381	150542210	1-117171	150523381	150525411
1_internal_14329	1	150523381	150542210	1-119325	150531346	150542210
1_internal_14340	1	23424645	23437075	1-108501	23424645	23430892
1_internal_14340	1	23424645	23437075	1-101405	23435612	23437075
1_internal_14355	1	177238620	177245509	1-139137	177238620	177241374
1_internal_14355	1	177238620	177245509	1-111412	177242199	177245509
1_internal_14372	1	19392713	19397385	1-132259	19392713	19395822
1_internal_14372	1	19392713	19397385	1-140226	19396746	19397385
1_internal_14374	1	46808853	46814034	1-127750	46808853	46810455
1_internal_14374	1	46808853	46814034	1-127751	46813124	46814034
1_internal_14375	1	203442838	203457496	1-139368	203442838	203451092
1_internal_14375	1	203442838	203457496	1-144946	203454722	203457496
1_internal_14379	1	169324614	169330950	1-136315	169324614	169328187
1_internal_14379	1	169324614	169330950	1-128710	169329552	169330950
1_internal_14382	1	53987534	53990441	1-127809	53987534	53988174
1_internal_14382	1	53987534	53990441	1-95270	53988846	53990441
1_internal_14383	1	44136494	44149360	1-112406	44136494	44139269
1_internal_14383	1	44136494	44149360	1-127700	44147937	44149360
1_internal_14398	1	161274119	161281583	1-113116	161274119	161278900
1_internal_14398	1	161274119	161281583	1-97331	161279592	161281583
1_internal_14402	1	51432249	51451306	1-101733	51432249	51449800
1_internal_14402	1	51432249	51451306	1-105229	51450511	51451306
1_internal_14408	1	25996138	26064083	1-134949	25996138	25996790
1_internal_14408	1	25996138	26064083	1-125038	26063179	26064083
1_internal_14411	1	54872898	54955885	1-55570	54872898	54876659
1_internal_14411	1	54872898	54955885	1-140834	54952228	54955885
1_internal_14416	1	2026237	2032156	1-99482	2026237	2028752
1_internal_14416	1	2026237	2032156	1-97892	2029330	2032156
1_internal_14417	1	11371559	11375552	1-142875	11371559	11372761
1_internal_14417	1	11371559	11375552	1-97982	11374790	11375552
1_internal_14420	1	51977168	52002708	1-101740	51977168	51992568
1_internal_14420	1	51977168	52002708	1-90863	51997117	52002708
1_internal_14421	1	6072750	6077341	1-118091	6072750	6075423
1_internal_14421	1	6072750	6077341	1-134634	6076042	6077341
1_internal_14424	1	241856248	241881477	1-122322	241856248	241858886
1_internal_14424	1	241856248	241881477	1-122323	241877093	241881477
1_internal_14430	1	229471050	229507061	1-102741	229471050	229480224
1_internal_14430	1	229471050	229507061	1-84853	229506435	229507061
1_internal_14431	1	37598177	37605837	1-143331	37598177	37600848
1_internal_14431	1	37598177	37605837	1-127584	37601971	37605837
1_internal_14437	1	56651224	56656463	1-123171	56651224	56652493
1_internal_14437	1	56651224	56656463	1-138128	56654381	56656463
1_internal_14442	1	76820433	76824827	1-135636	76820433	76822001
1_internal_14442	1	76820433	76824827	1-130517	76824144	76824827
1_internal_14443	1	209873999	209922413	1-109814	209873999	209888993
1_internal_14443	1	209873999	209922413	1-86080	209893535	209895466
1_internal_14443	1	209873999	209922413	1-117696	209896197	209899334
1_internal_14443	1	209873999	209922413	1-122036	209899833	209903100
1_internal_14443	1	209873999	209922413	1-111625	209904223	209904724
1_internal_14443	1	209873999	209922413	1-145082	209914685	209922413
1_internal_14444	1	204317047	204321146	1-106062	204317047	204318490
1_internal_14444	1	204317047	204321146	1-117615	204319175	204321146
1_internal_14446	1	66595579	66725601	1-132997	66595579	66630227
1_internal_14446	1	66595579	66725601	1-143723	66631895	66650110
1_internal_14446	1	66595579	66725601	1-71044	66705390	66725601
1_internal_14448	1	1623748	1678118	1-27383	1623748	1624870
1_internal_14448	1	1623748	1678118	1-106429	1677039	1678118
1_internal_14450	1	91810950	91870788	1-109106	91810950	91811931
1_internal_14450	1	91810950	91870788	1-123469	91867747	91870788
1_internal_14451	1	113214238	113250901	1-144204	113214238	113222389
1_internal_14451	1	113214238	113250901	1-130832	113240105	113250901
1_internal_14454	1	65440033	65512361	1-100078	65440033	65442156
1_internal_14454	1	65440033	65512361	1-132966	65510769	65512361
1_internal_14457	1	11246203	11260590	1-86368	11246203	11250255
1_internal_14457	1	11246203	11260590	1-142872	11256858	11260590
1_internal_14462	1	41952262	42111141	1-122993	41952262	41952930
1_internal_14462	1	41952262	42111141	1-143413	42110640	42111141
1_internal_14478	1	22018401	22034941	1-120569	22018401	22020774
1_internal_14478	1	22018401	22034941	1-132321	22027959	22034941
1_internal_14479	1	88640822	88775614	1-68246	88640822	88644765
1_internal_14479	1	88640822	88775614	1-101940	88653946	88654593
1_internal_14479	1	88640822	88775614	1-143922	88774012	88775614
1_internal_14483	1	177224604	177325141	1-102383	177224604	177227020
1_internal_14483	1	177224604	177325141	1-144721	177250121	177254369
1_internal_14483	1	177224604	177325141	1-144725	177319004	177325141
1_internal_14486	1	120532794	120612395	1-117111	120532794	120533993
1_internal_14486	1	120532794	120612395	1-133437	120534891	120536495
1_internal_14486	1	120532794	120612395	1-107466	120538338	120539298
1_internal_14486	1	120532794	120612395	1-114962	120551442	120554100
1_internal_14486	1	120532794	120612395	1-130895	120554821	120560205
1_internal_14486	1	120532794	120612395	1-141478	120560772	120564072
1_internal_14486	1	120532794	120612395	1-136007	120566242	120569486
1_internal_14486	1	120532794	120612395	1-123673	120573355	120574403
1_internal_14486	1	120532794	120612395	1-117115	120577451	120580321
1_internal_14486	1	120532794	120612395	1-85694	120594827	120595458
1_internal_14486	1	120532794	120612395	1-141480	120596859	120597360
1_internal_14486	1	120532794	120612395	1-125971	120604065	120606242
1_internal_14486	1	120532794	120612395	1-95628	120608900	120612395
1_internal_14488	1	208345578	208363061	1-104363	208345578	208349033
1_internal_14488	1	208345578	208363061	1-129088	208349934	208350567
1_internal_14488	1	208345578	208363061	1-124308	208351190	208354061
1_internal_14488	1	208345578	208363061	1-91630	208357496	208359869
1_internal_14488	1	208345578	208363061	1-84752	208360560	208361401
1_internal_14488	1	208345578	208363061	1-104364	208362137	208363061
1_internal_14492	1	161290734	161333177	1-131101	161290734	161292270
1_internal_14492	1	161290734	161333177	1-88491	161331743	161333177
1_internal_14504	1	5949866	5957784	1-137254	5949866	5950367
1_internal_14504	1	5949866	5957784	1-127048	5956159	5957784
1_internal_14506	1	155837054	155856171	1-72267	155837054	155844986
1_internal_14506	1	155837054	155856171	1-131046	155851990	155856171
1_internal_14508	1	230813614	230833751	1-142497	230813614	230831407
1_internal_14508	1	230813614	230833751	1-136988	230832168	230833751
1_internal_14510	1	212339501	212416972	1-134176	212339501	212340892
1_internal_14510	1	212339501	212416972	1-122077	212414898	212416972
1_internal_14516	1	109755818	109920575	1-88294	109755818	109759763
1_internal_14516	1	109755818	109920575	1-112874	109917153	109920575
1_internal_14522	1	21318899	21333175	1-103085	21318899	21320977
1_internal_14522	1	21318899	21333175	1-89133	21326527	21328921
1_internal_14522	1	21318899	21333175	1-132299	21331466	21333175
1_internal_14523	1	39382917	39387987	1-114294	39382917	39385792
1_internal_14523	1	39382917	39387987	1-137867	39386360	39387987
1_internal_14528	1	65635900	65642811	1-123252	65635900	65636658
1_internal_14528	1	65635900	65642811	1-143691	65639859	65642811
1_internal_14532	1	159991911	160011670	1-141691	159991911	159999032
1_internal_14532	1	159991911	160011670	1-78496	159999781	160002950
1_internal_14532	1	159991911	160011670	1-141693	160003804	160011670
1_internal_14535	1	90117466	90128105	1-125711	90117466	90119408
1_internal_14535	1	90117466	90128105	1-123450	90123252	90128105
1_internal_14536	1	145046831	145255612	1-125995	145046831	145047592
1_internal_14536	1	145046831	145255612	1-144314	145252244	145255612
1_internal_14539	1	160198685	160233172	1-119414	160198685	160199417
1_internal_14539	1	160198685	160233172	1-131089	160212240	160233172
1_internal_14548	1	229162979	229165971	1-97752	229162979	229164080
1_internal_14548	1	229162979	229165971	1-122195	229164854	229165971
1_internal_14549	1	165664016	165739112	1-111324	165664016	165668606
1_internal_14549	1	165664016	165739112	1-72320	165737511	165739112
1_internal_14551	1	52089734	52093676	1-107006	52089734	52092207
1_internal_14551	1	52089734	52093676	1-132804	52093048	52093676
1_internal_14552	1	148598192	149225880	1-121483	148598192	148599141
1_internal_14552	1	148598192	149225880	1-128450	148604376	148605088
1_internal_14552	1	148598192	149225880	1-138783	149221043	149225880
1_internal_14553	1	76580402	76593851	1-138307	76580402	76583727
1_internal_14553	1	76580402	76593851	1-96956	76590742	76593851
1_internal_14554	1	187088550	187451041	1-92950	187088550	187090233
1_internal_14554	1	187088550	187451041	1-133900	187229782	187232322
1_internal_14554	1	187088550	187451041	1-142033	187450540	187451041
1_internal_14575	1	32964561	33006623	1-118503	32964561	32968186
1_internal_14575	1	32964561	33006623	1-63694	33004542	33006623
1_internal_14579	1	47047511	47062654	1-103421	47047511	47048848
1_internal_14579	1	47047511	47062654	1-130256	47059970	47062654
1_internal_14583	1	170663537	170678018	1-126255	170663537	170670632
1_internal_14583	1	170663537	170678018	1-115232	170677032	170678018
1_internal_14587	1	230556895	230566942	1-129333	230556895	230561253
1_internal_14587	1	230556895	230566942	1-88887	230562271	230566942
1_internal_14591	1	36393006	36408393	1-135130	36393006	36402731
1_internal_14591	1	36393006	36408393	1-132575	36404050	36405260
1_internal_14591	1	36393006	36408393	1-93662	36406211	36408393
1_internal_14593	1	220262608	220268927	1-45943	220262608	220263738
1_internal_14593	1	220262608	220268927	1-139578	220266064	220268927
1_internal_14600	1	226022139	226112765	1-94655	226022139	226024518
1_internal_14600	1	226022139	226112765	1-129253	226101178	226112765
1_internal_14601	1	232608781	232660142	1-145371	232608781	232609282
1_internal_14601	1	232608781	232660142	1-145372	232658527	232660142
1_internal_14609	1	44793351	44800391	1-143458	44793351	44796350
1_internal_14609	1	44793351	44800391	1-140700	44797362	44800391
1_internal_14615	1	37944201	37953646	1-135156	37944201	37945424
1_internal_14615	1	37944201	37953646	1-125203	37952068	37953646
1_internal_14617	1	18486416	18494066	1-110309	18486416	18488414
1_internal_14617	1	18486416	18494066	1-103049	18491564	18494066
1_internal_14622	1	28517364	28524924	1-140437	28517364	28518117
1_internal_14622	1	28517364	28524924	1-76957	28520804	28521571
1_internal_14622	1	28517364	28524924	1-137698	28522737	28524924
1_internal_14625	1	15275914	15279640	1-110262	15275914	15278064
1_internal_14625	1	15275914	15279640	1-118233	15279139	15279640
1_internal_14626	1	41898063	42008312	1-89328	41898063	41900514
1_internal_14626	1	41898063	42008312	1-81553	41919620	41921941
1_internal_14626	1	41898063	42008312	1-122994	41979484	41982455
1_internal_14626	1	41898063	42008312	1-93720	42006601	42008312
1_internal_14627	1	10042131	10063936	1-99557	10042131	10048581
1_internal_14627	1	10042131	10063936	1-80113	10060533	10063936
1_internal_14633	1	156745760	156752347	1-144470	156745760	156748405
1_internal_14633	1	156745760	156752347	1-76354	156751142	156752347
1_internal_14635	1	46643955	46652227	1-123067	46643955	46647794
1_internal_14635	1	46643955	46652227	1-75990	46648563	46652227
1_internal_14644	1	77212075	77238051	1-110900	77212075	77212576
1_internal_14644	1	77212075	77238051	1-112684	77236981	77238051
1_internal_14648	1	8786262	8815778	1-93376	8786262	8791523
1_internal_14648	1	8786262	8815778	1-111993	8813595	8815778
1_internal_14649	1	14438669	14696267	1-120459	14438669	14441945
1_internal_14649	1	14438669	14696267	1-134763	14584315	14590071
1_internal_14649	1	14438669	14696267	1-41800	14691997	14696267
1_internal_14650	1	33520267	33555957	1-137781	33520267	33525136
1_internal_14650	1	33520267	33555957	1-130018	33535771	33555957
1_internal_14656	1	54578295	54585231	1-79322	54578295	54579062
1_internal_14656	1	54578295	54585231	1-116601	54580481	54585231
1_internal_14657	1	39652794	39868779	1-143358	39652794	39674305
1_internal_14657	1	39652794	39868779	1-95144	39723084	39745708
1_internal_14657	1	39652794	39868779	1-125231	39855611	39868779
1_internal_14659	1	228804097	228959362	1-113648	228804097	228805298
1_internal_14659	1	228804097	228959362	1-124490	228958597	228959362
1_internal_14665	1	23792023	23876149	1-98091	23792023	23793579
1_internal_14665	1	23792023	23876149	1-99688	23875648	23876149
1_internal_14679	1	46336814	46340083	1-69007	46336814	46338434
1_internal_14679	1	46336814	46340083	1-130244	46339172	46340083
1_internal_14681	1	226662163	226686601	1-120020	226662163	226663535
1_internal_14681	1	226662163	226686601	1-139643	226684191	226686601
1_internal_14691	1	66774620	66869307	1-133008	66774620	66775121
1_internal_14691	1	66774620	66869307	1-123276	66867322	66869307
1_internal_14693	1	49168335	49382621	1-112467	49168335	49168969
1_internal_14693	1	49168335	49382621	1-127767	49381189	49382621
1_internal_14702	1	44908691	44911540	1-89362	44908691	44909443
1_internal_14702	1	44908691	44911540	1-130223	44910909	44911540
1_internal_14704	1	17205499	17261063	1-114024	17205499	17206127
1_internal_14704	1	17205499	17261063	1-114025	17214687	17217793
1_internal_14704	1	17205499	17261063	1-129730	17220333	17226219
1_internal_14704	1	17205499	17261063	1-96482	17227039	17228074
1_internal_14704	1	17205499	17261063	1-134826	17228764	17235724
1_internal_14704	1	17205499	17261063	1-120501	17236281	17237073
1_internal_14704	1	17205499	17261063	1-101333	17237936	17244021
1_internal_14704	1	17205499	17261063	1-104843	17244850	17245495
1_internal_14704	1	17205499	17261063	1-134827	17247821	17248603
1_internal_14704	1	17205499	17261063	1-140195	17252677	17254761
1_internal_14704	1	17205499	17261063	1-137464	17260562	17261063
1_internal_14732	1	171858065	171918127	1-141849	171858065	171861251
1_internal_14732	1	171858065	171918127	1-139057	171914690	171918127
1_internal_14733	1	98394132	98447946	1-109145	98394132	98406350
1_internal_14733	1	98394132	98447946	1-141277	98407724	98409940
1_internal_14733	1	98394132	98447946	1-135836	98444134	98447946
1_internal_14734	1	28448681	28454883	1-118446	28448681	28450744
1_internal_14734	1	28448681	28454883	1-114192	28451631	28454883
1_internal_14739	1	243948926	243958690	1-71643	243948926	243951220
1_internal_14739	1	243948926	243958690	1-142662	243952718	243956695
1_internal_14739	1	243948926	243958690	1-111876	243957844	243958690
1_internal_14744	1	200493967	200506527	1-131418	200493967	200494815
1_internal_14744	1	200493967	200506527	1-111511	200505615	200506527
1_internal_14745	1	21985911	21996986	1-64470	21985911	21986916
1_internal_14745	1	21985911	21996986	1-134890	21991880	21996986
1_internal_14747	1	3612035	3638462	1-132035	3612035	3612698
1_internal_14747	1	3612035	3638462	1-101166	3628450	3633846
1_internal_14747	1	3612035	3638462	1-115931	3637528	3638462
1_internal_14750	1	226551914	226758506	1-145254	226551914	226552806
1_internal_14750	1	226551914	226758506	1-124457	226757428	226758506
1_internal_14757	1	156740042	156772334	1-133599	156740042	156744013
1_internal_14757	1	156740042	156772334	1-131066	156755879	156756668
1_internal_14757	1	156740042	156772334	1-76355	156758936	156772334
1_internal_14768	1	45917793	45921748	1-143482	45917793	45918294
1_internal_14768	1	45917793	45921748	1-138001	45919520	45921748
1_internal_14770	1	168552319	168562199	1-115214	168552319	168552820
1_internal_14770	1	168552319	168562199	1-144589	168553392	168555700
1_internal_14770	1	168552319	168562199	1-98959	168559612	168562199
1_internal_14775	1	5973334	5977566	1-127049	5973334	5973993
1_internal_14775	1	5973334	5977566	1-129553	5974553	5977566
1_internal_14782	1	22235848	22242142	1-140298	22235848	22236349
1_internal_14782	1	22235848	22242142	1-134893	22240041	22242142
1_internal_14783	1	53744701	53762661	1-110726	53744701	53748601
1_internal_14783	1	53744701	53762661	1-114480	53757547	53762661
1_internal_14786	1	207695365	207813490	1-87381	207695365	207696128
1_internal_14786	1	207695365	207813490	1-129076	207697979	207700037
1_internal_14786	1	207695365	207813490	1-131555	207808838	207809889
1_internal_14786	1	207695365	207813490	1-134102	207811115	207813490
1_internal_14789	1	45074029	45119710	1-143470	45074029	45092483
1_internal_14789	1	45074029	45119710	1-137982	45092994	45119710
1_internal_14790	1	231120050	231131505	1-124539	231120050	231123972
1_internal_14790	1	231120050	231131505	1-104540	231126790	231128430
1_internal_14790	1	231120050	231131505	1-70570	231130740	231131505
1_internal_14791	1	150441232	150450864	1-113013	150441232	150444057
1_internal_14791	1	150441232	150450864	1-128468	150445100	150450864
1_internal_14795	1	214453204	214464367	1-99263	214453204	214457405
1_internal_14795	1	214453204	214464367	1-136798	214462925	214464367
1_internal_14797	1	204217435	204222018	1-139389	204217435	204220097
1_internal_14797	1	204217435	204222018	1-139390	204221299	204222018
1_internal_14798	1	207751964	207794239	1-124291	207751964	207754354
1_internal_14798	1	207751964	207794239	1-43072	207754890	207756996
1_internal_14798	1	207751964	207794239	1-113474	207763438	207765770
1_internal_14798	1	207751964	207794239	1-106123	207792891	207794239
1_internal_14801	1	63152630	63193692	1-90925	63152630	63157166
1_internal_14801	1	63152630	63193692	1-116686	63189707	63193692
1_internal_14802	1	234634075	234693140	1-81163	234634075	234637222
1_internal_14802	1	234634075	234693140	1-87544	234652806	234661792
1_internal_14802	1	234634075	234693140	1-120152	234662738	234693140
1_internal_14811	1	26009555	26016749	1-129876	26009555	26010699
1_internal_14811	1	26009555	26016749	1-127399	26011973	26016749
1_internal_14814	1	6061500	6064527	1-137258	6061500	6062945
1_internal_14814	1	6061500	6064527	1-139989	6064026	6064527
1_internal_14817	1	230782696	230794820	1-124534	230782696	230784363
1_internal_14817	1	230782696	230794820	1-129337	230793786	230794820
1_internal_14820	1	2201767	2242446	1-134594	2201767	2203112
1_internal_14820	1	2201767	2242446	1-129532	2241450	2242446
1_internal_14826	1	46826760	46828596	1-135324	46826760	46827261
1_internal_14826	1	46826760	46828596	1-120889	46827964	46828596
1_internal_14828	1	172060028	172152596	1-144643	172060028	172066200
1_internal_14828	1	172060028	172152596	1-126285	172147405	172152596
1_internal_14829	1	155867782	155888264	1-123814	155867782	155870772
1_internal_14829	1	155867782	155888264	1-111252	155882771	155888264
1_internal_14854	1	97433897	98039798	1-88262	97433897	97435149
1_internal_14854	1	97433897	98039798	1-144049	98038182	98039798
1_internal_14856	1	43700302	43856391	1-125294	43700302	43706197
1_internal_14856	1	43700302	43856391	1-105150	43733235	43744201
1_internal_14856	1	43700302	43856391	1-105151	43747606	43749990
1_internal_14856	1	43700302	43856391	1-95195	43752850	43772591
1_internal_14856	1	43700302	43856391	1-72882	43780380	43786109
1_internal_14856	1	43700302	43856391	1-110625	43809405	43856391
1_internal_14864	1	109498261	109500950	1-125839	109498261	109498762
1_internal_14864	1	109498261	109500950	1-141322	109499576	109500950
1_internal_14869	1	6554704	6569511	1-76772	6554704	6557285
1_internal_14869	1	6554704	6569511	1-139998	6558254	6560052
1_internal_14869	1	6554704	6569511	1-134644	6561729	6563397
1_internal_14869	1	6554704	6569511	1-115954	6566849	6569511
1_internal_14871	1	150868034	150895467	1-80750	150868034	150868959
1_internal_14871	1	150868034	150895467	1-144366	150894671	150895467
1_internal_14874	1	25577556	25657165	1-118377	25577556	25579378
1_internal_14874	1	25577556	25657165	1-87829	25580243	25581333
1_internal_14874	1	25577556	25657165	1-112188	25586122	25586749
1_internal_14874	1	25577556	25657165	1-71792	25593894	25594920
1_internal_14874	1	25577556	25657165	1-116233	25624028	25625457
1_internal_14874	1	25577556	25657165	1-132385	25639789	25640994
1_internal_14874	1	25577556	25657165	1-137619	25646814	25647485
1_internal_14874	1	25577556	25657165	1-122734	25655583	25657165
1_internal_14878	1	95545678	95665756	1-74062	95545678	95547004
1_internal_14878	1	95545678	95665756	1-75104	95598252	95600116
1_internal_14878	1	95545678	95665756	1-128195	95664683	95665756
1_internal_14882	1	238299244	238582899	1-52108	238299244	238300364
1_internal_14882	1	238299244	238582899	1-106363	238581927	238582899
1_internal_14884	1	10430839	10444042	1-116033	10430839	10432377
1_internal_14884	1	10430839	10444042	1-140089	10442814	10444042
1_internal_14885	1	193426194	193503884	1-144854	193426194	193427161
1_internal_14885	1	193426194	193503884	1-139262	193502429	193503884
1_internal_14896	1	219355412	219383449	1-139570	219355412	219355913
1_internal_14896	1	219355412	219383449	1-124408	219382817	219383449
1_internal_14901	1	11210395	11219896	1-110231	11210395	11213198
1_internal_14901	1	11210395	11219896	1-137364	11215541	11219896
1_internal_14904	1	55999925	56007244	1-95285	55999925	56003558
1_internal_14904	1	55999925	56007244	1-85401	56004340	56007244
1_internal_14912	1	206748297	206754247	1-129065	206748297	206750163
1_internal_14912	1	206748297	206754247	1-134085	206753129	206754247
1_internal_14915	1	161150409	161184221	1-144499	161150409	161159468
1_internal_14915	1	161150409	161184221	1-68425	161182894	161184221
1_internal_14916	1	18247679	18295247	1-142962	18247679	18248180
1_internal_14916	1	18247679	18295247	1-129744	18249708	18250465
1_internal_14916	1	18247679	18295247	1-127264	18291795	18295247
1_internal_14918	1	167628761	167633679	1-113177	167628761	167629549
1_internal_14918	1	167628761	167633679	1-102310	167630286	167633679
1_internal_14925	1	213205625	213210400	1-139544	213205625	213207257
1_internal_14925	1	213205625	213210400	1-119932	213208312	213210400
1_internal_14934	1	116939064	117029042	1-78398	116939064	116964739
1_internal_14934	1	116939064	117029042	1-48383	117013866	117024621
1_internal_14934	1	116939064	117029042	1-100383	117025140	117029042
1_internal_14939	1	234348805	234418874	1-83629	234348805	234354462
1_internal_14939	1	234348805	234418874	1-90312	234365935	234366835
1_internal_14939	1	234348805	234418874	1-129392	234408308	234413976
1_internal_14939	1	234348805	234418874	1-111802	234414862	234418874
1_internal_14941	1	17467779	17534739	1-134830	17467779	17468280
1_internal_14941	1	17467779	17534739	1-127255	17533891	17534739
1_internal_14946	1	229987115	230033743	1-84855	229987115	229989989
1_internal_14946	1	229987115	230033743	1-139710	230033099	230033743
1_internal_14950	1	76802235	76874634	1-103631	76802235	76803559
1_internal_14950	1	76802235	76874634	1-114647	76873593	76874634
1_internal_14955	1	92633862	92648288	1-135772	92633862	92635697
1_internal_14955	1	92633862	92648288	1-143967	92645924	92648288
1_internal_14959	1	40029833	40042506	1-130113	40029833	40030717
1_internal_14959	1	40029833	40042506	1-116428	40038960	40042506
1_internal_14960	1	9418552	9511668	1-116004	9418552	9419182
1_internal_14960	1	9418552	9511668	1-89033	9508255	9511668
1_internal_14967	1	84244669	84295780	1-105429	84244669	84245170
1_internal_14967	1	84244669	84295780	1-138361	84295279	84295780
1_internal_14976	1	8496925	8633266	1-140025	8496925	8504254
1_internal_14976	1	8496925	8633266	1-137299	8514757	8528800
1_internal_14976	1	8496925	8633266	1-93369	8566193	8590405
1_internal_14976	1	8496925	8633266	1-113898	8630461	8633266
1_internal_14977	1	9456891	9504847	1-104760	9456891	9462760
1_internal_14977	1	9456891	9504847	1-116009	9492638	9504847
1_internal_14978	1	43706915	43777092	1-99902	43706915	43707688
1_internal_14978	1	43706915	43777092	1-135256	43775548	43777092
1_internal_14984	1	190350065	190352154	1-102444	190350065	190350740
1_internal_14984	1	190350065	190352154	1-144846	190351299	190352154
1_internal_14985	1	27861442	27931095	1-85182	27861442	27868085
1_internal_14985	1	27861442	27931095	1-120634	27880822	27904816
1_internal_14985	1	27861442	27931095	1-127449	27919250	27931095
1_internal_14987	1	95486490	95700609	1-133245	95486490	95488457
1_internal_14987	1	95486490	95700609	1-112820	95691353	95700609
1_internal_14988	1	142535589	143437812	1-64831	142535589	142539562
1_internal_14988	1	142535589	143437812	1-117118	142654273	142654774
1_internal_14988	1	142535589	143437812	1-64832	143278554	143279055
1_internal_14988	1	142535589	143437812	1-57907	143280208	143280709
1_internal_14988	1	142535589	143437812	1-111159	143281745	143282669
1_internal_14988	1	142535589	143437812	1-29749	143283283	143284037
1_internal_14988	1	142535589	143437812	1-114970	143437311	143437812
1_internal_14994	1	147011546	147073869	1-62348	147011546	147017275
1_internal_14994	1	147011546	147073869	1-144332	147068794	147073869
1_internal_14995	1	22434375	22454797	1-132332	22434375	22435867
1_internal_14995	1	22434375	22454797	1-118335	22437570	22445424
1_internal_14995	1	22434375	22454797	1-104898	22447792	22450237
1_internal_14995	1	22434375	22454797	1-116195	22450757	22451258
1_internal_14995	1	22434375	22454797	1-140301	22452616	22454797
1_internal_14996	1	97639232	98373871	1-114799	97639232	97640246
1_internal_14996	1	97639232	98373871	1-130704	98369187	98373871
1_internal_14999	1	39623134	39652077	1-116412	39623134	39626968
1_internal_14999	1	39623134	39652077	1-108703	39635738	39641543
1_internal_14999	1	39623134	39652077	1-127607	39648895	39652077
1_internal_15004	1	60362755	60393404	1-123199	60362755	60365082
1_internal_15004	1	60362755	60393404	1-132911	60391064	60393404
1_internal_15008	1	116517411	116570377	1-123639	116517411	116528186
1_internal_15008	1	116517411	116570377	1-52434	116543943	116570377
1_internal_15011	1	228269225	228298432	1-126790	228269225	228273700
1_internal_15011	1	228269225	228298432	1-120043	228296160	228298432
1_internal_15021	1	28831634	28909139	1-118450	28831634	28835437
1_internal_15021	1	28831634	28909139	1-70825	28878699	28880987
1_internal_15021	1	28831634	28909139	1-104973	28903509	28909139
1_internal_15023	1	243685791	243693824	1-126953	243685791	243691333
1_internal_15023	1	243685791	243693824	1-126955	243693065	243693824
1_internal_15028	1	26346315	26355400	1-90607	26346315	26352706
1_internal_15028	1	26346315	26355400	1-116246	26353244	26355400
1_internal_15044	1	6118337	6161434	1-137260	6118337	6119138
1_internal_15044	1	6118337	6161434	1-134637	6160661	6161434
1_internal_15049	1	99468866	99732743	1-107333	99468866	99472549
1_internal_15049	1	99468866	99732743	1-138546	99729070	99732743
1_internal_15051	1	148555565	148929024	1-61572	148555565	148557229
1_internal_15051	1	148555565	148929024	1-87056	148927656	148929024
1_internal_15056	1	91397453	91451495	1-133194	91397453	91398225
1_internal_15056	1	91397453	91451495	1-125728	91450994	91451495
1_internal_15058	1	112489958	112505277	1-138646	112489958	112492360
1_internal_15058	1	112489958	112505277	1-130814	112501629	112502130
1_internal_15058	1	112489958	112505277	1-89706	112503473	112505277
1_internal_15059	1	161833851	161912230	1-105799	161833851	161835157
1_internal_15059	1	161833851	161912230	1-133637	161911331	161912230
1_internal_15061	1	4805815	4813416	1-132040	4805815	4806316
1_internal_15061	1	4805815	4813416	1-122423	4808719	4813416
1_internal_15065	1	229072303	229081241	1-108104	229072303	229078011
1_internal_15065	1	229072303	229081241	1-131779	229079601	229081241
1_internal_15067	1	71689950	72116162	1-125589	71689950	71691076
1_internal_15067	1	71689950	72116162	1-103619	72113863	72116162
1_internal_15068	1	40838703	40877680	1-69947	40838703	40844636
1_internal_15068	1	40838703	40877680	1-118620	40845278	40853463
1_internal_15068	1	40838703	40877680	1-122968	40853986	40877680
1_internal_15075	1	212873693	212989018	1-145142	212873693	212875354
1_internal_15075	1	212873693	212989018	1-115613	212987686	212989018
1_internal_15084	1	206076980	206541479	1-73378	206076980	206080969
1_internal_15084	1	206076980	206541479	1-87365	206163672	206165277
1_internal_15084	1	206076980	206541479	1-107917	206535309	206541479
1_internal_15085	1	182730905	182733950	1-133867	182730905	182732245
1_internal_15085	1	182730905	182733950	1-131330	182732858	182733950
1_internal_15091	1	210655568	210670404	1-111629	210655568	210657422
1_internal_15091	1	210655568	210670404	1-88773	210669357	210670404
1_internal_15098	1	110229811	110254740	1-33106	110229811	110232986
1_internal_15098	1	110229811	110254740	1-130768	110254239	110254740
1_internal_15114	1	150581408	150598905	1-126044	150581408	150588854
1_internal_15114	1	150581408	150598905	1-107526	150591662	150598905
1_internal_15119	1	94276667	94280336	1-112803	94276667	94277908
1_internal_15119	1	94276667	94280336	1-135791	94279835	94280336
1_internal_15122	1	162600516	162703354	1-138967	162600516	162605017
1_internal_15122	1	162600516	162703354	1-133648	162701988	162703354
1_internal_15123	1	26020331	26029135	1-85156	26020331	26024956
1_internal_15123	1	26020331	26029135	1-86498	26025660	26029135
1_internal_15125	1	230836712	230851550	1-136990	230836712	230837920
1_internal_15125	1	230836712	230851550	1-142500	230842737	230851550
1_internal_15126	1	205887618	205911192	1-109773	205887618	205891563
1_internal_15126	1	205887618	205911192	1-119828	205907706	205911192
1_internal_15131	1	153501078	153518394	1-130995	153501078	153501737
1_internal_15131	1	153501078	153518394	1-83228	153504921	153509807
1_internal_15131	1	153501078	153518394	1-128500	153517427	153518394
1_internal_15132	1	209774917	209785310	1-139482	209774917	209778168
1_internal_15132	1	209774917	209785310	1-126610	209778672	209785310
1_internal_15134	1	2179494	2199315	1-134592	2179494	2181390
1_internal_15134	1	2179494	2199315	1-139944	2197828	2199315
1_internal_15143	1	116965614	117038317	1-138702	116965614	116980675
1_internal_15143	1	116965614	117038317	1-130867	117037816	117038317
1_internal_15144	1	101546122	101572020	1-128241	101546122	101548664
1_internal_15144	1	101546122	101572020	1-97104	101571390	101572020
1_internal_15146	1	170856846	170863681	1-128718	170856846	170857760
1_internal_15146	1	170856846	170863681	1-113200	170862661	170863681
1_internal_15149	1	39451717	39469510	1-125216	39451717	39452218
1_internal_15149	1	39451717	39469510	1-99843	39459852	39465398
1_internal_15149	1	39451717	39469510	1-93684	39467108	39469510
1_internal_15163	1	25014549	25063298	1-56855	25014549	25016127
1_internal_15163	1	25014549	25063298	1-118369	25028843	25038316
1_internal_15163	1	25014549	25063298	1-106695	25039137	25047796
1_internal_15163	1	25014549	25063298	1-93534	25050478	25059860
1_internal_15163	1	25014549	25063298	1-137606	25061194	25063298
1_internal_15166	1	74667371	74678537	1-81714	74667371	74668322
1_internal_15166	1	74667371	74678537	1-143796	74678036	74678537
1_internal_15181	1	23870861	23919673	1-98093	23870861	23872767
1_internal_15181	1	23870861	23919673	1-132355	23918668	23919673
1_internal_15184	1	153605134	153625961	1-123767	153605134	153611373
1_internal_15184	1	153605134	153625961	1-123768	153612017	153625961
1_internal_15187	1	50617152	50622228	1-143535	50617152	50618563
1_internal_15187	1	50617152	50622228	1-132787	50620916	50622228
1_internal_15188	1	177710234	177790490	1-136392	177710234	177711286
1_internal_15188	1	177710234	177790490	1-121763	177789398	177790490
1_internal_15191	1	49088817	49290758	1-132771	49088817	49090050
1_internal_15191	1	49088817	49290758	1-143525	49290127	49290758
1_internal_15203	1	76556246	76562426	1-107185	76556246	76556873
1_internal_15203	1	76556246	76562426	1-141078	76558570	76562426
1_internal_15212	1	238418490	238571588	1-142607	238418490	238418991
1_internal_15212	1	238418490	238571588	1-99412	238567326	238571588
1_internal_15219	1	113174989	113182393	1-125912	113174989	113175490
1_internal_15219	1	113174989	113182393	1-121393	113176310	113182393
1_internal_15225	1	89487019	89595784	1-98612	89487019	89489212
1_internal_15225	1	89487019	89595784	1-138432	89529131	89531698
1_internal_15225	1	89487019	89595784	1-112771	89577884	89579175
1_internal_15225	1	89487019	89595784	1-121230	89590292	89592859
1_internal_15225	1	89487019	89595784	1-45224	89594227	89595784
1_internal_15229	1	171393294	171398928	1-126259	171393294	171394347
1_internal_15229	1	171393294	171398928	1-139047	171395189	171398928
1_internal_15234	1	12016875	12027503	1-120432	12016875	12017935
1_internal_15234	1	12016875	12027503	1-127171	12023199	12024113
1_internal_15234	1	12016875	12027503	1-122543	12026784	12027503
1_internal_15240	1	155691274	155699603	1-89824	155691274	155693052
1_internal_15240	1	155691274	155699603	1-102232	155697783	155699603
1_internal_15242	1	210534359	210569764	1-65048	210534359	210541498
1_internal_15242	1	210534359	210569764	1-129118	210564986	210569764
1_internal_15244	1	146660642	146716199	1-60764	146660642	146662005
1_internal_15244	1	146660642	146716199	1-128438	146693829	146695857
1_internal_15244	1	146660642	146716199	1-141530	146702243	146703184
1_internal_15244	1	146660642	146716199	1-123716	146711612	146716199
1_internal_15247	1	206087526	206125122	1-136657	206087526	206088509
1_internal_15247	1	206087526	206125122	1-115522	206124621	206125122
1_internal_15249	1	170809237	170851928	1-55131	170809237	170810419
1_internal_15249	1	170809237	170851928	1-75304	170826863	170828143
1_internal_15249	1	170809237	170851928	1-83305	170850415	170851928
1_internal_15263	1	203370830	203411312	1-115475	203370830	203372986
1_internal_15263	1	203370830	203411312	1-109730	203375536	203379745
1_internal_15263	1	203370830	203411312	1-144945	203393795	203395095
1_internal_15263	1	203370830	203411312	1-106050	203407623	203411312
1_internal_15272	1	161351796	161357660	1-79664	161351796	161353602
1_internal_15272	1	161351796	161357660	1-131103	161355955	161356456
1_internal_15272	1	161351796	161357660	1-133632	161357159	161357660
1_internal_15274	1	8416322	8419643	1-134666	8416322	8418349
1_internal_15274	1	8416322	8419643	1-137294	8419142	8419643
1_internal_15282	1	208249715	208305333	1-115548	208249715	208252525
1_internal_15282	1	208249715	208305333	1-117676	208304501	208305333
1_internal_15284	1	100507270	100520332	1-100273	100507270	100508401
1_internal_15284	1	100507270	100520332	1-144072	100518750	100520332
1_internal_15289	1	184397790	184619426	1-113327	184397790	184398522
1_internal_15289	1	184397790	184619426	1-91491	184525014	184525803
1_internal_15289	1	184397790	184619426	1-131356	184618027	184619426
1_internal_15290	1	229356773	229395216	1-136942	229356773	229376903
1_internal_15290	1	229356773	229395216	1-124500	229377423	229379239
1_internal_15290	1	229356773	229395216	1-84851	229383488	229395216
1_internal_15300	1	162077201	162139829	1-97335	162077201	162078361
1_internal_15300	1	162077201	162139829	1-117310	162106231	162110311
1_internal_15300	1	162077201	162139829	1-138957	162114039	162116562
1_internal_15300	1	162077201	162139829	1-141736	162134959	162139829
1_internal_15312	1	181458615	181484478	1-111434	181458615	181459116
1_internal_15312	1	181458615	181484478	1-139193	181483977	181484478
1_internal_15335	1	169162453	169165921	1-128708	169162453	169163339
1_internal_15335	1	169162453	169165921	1-144604	169165209	169165921
1_internal_15336	1	168979610	169043412	1-113189	168979610	168980354
1_internal_15336	1	168979610	169043412	1-133719	169041945	169043412
1_internal_15344	1	32260352	32333805	1-143225	32260352	32282475
1_internal_15344	1	32260352	32333805	1-132502	32291669	32299615
1_internal_15344	1	32260352	32333805	1-103221	32331752	32333805
1_internal_15351	1	211086003	211278301	1-106157	211086003	211086642
1_internal_15351	1	211086003	211278301	1-129139	211276492	211278301
1_internal_15354	1	101700676	101706315	1-138561	101700676	101705140
1_internal_15354	1	101700676	101706315	1-125814	101705814	101706315
1_internal_15355	1	3338667	3348478	1-139965	3338667	3341724
1_internal_15355	1	3338667	3348478	1-129544	3347977	3348478
1_internal_15356	1	223997452	224004259	1-136843	223997452	224001994
1_internal_15356	1	223997452	224004259	1-91711	224002631	224004259
1_internal_15361	1	208253691	208280884	1-145055	208253691	208256729
1_internal_15361	1	208253691	208280884	1-124305	208258472	208262009
1_internal_15361	1	208253691	208280884	1-142230	208274244	208280884
1_internal_15365	1	43708708	43779527	1-96742	43708708	43710062
1_internal_15365	1	43708708	43779527	1-116478	43778422	43779527
1_internal_15368	1	2457197	2518412	1-139954	2457197	2459342
1_internal_15368	1	2457197	2518412	1-129536	2514412	2518412
1_internal_15394	1	177197143	177199848	1-124041	177197143	177197974
1_internal_15394	1	177197143	177199848	1-139133	177198622	177199848
1_internal_15396	1	10065854	10159915	1-108350	10065854	10066713
1_internal_15396	1	10065854	10159915	1-71702	10158378	10159915
1_internal_15398	1	40469878	40498662	1-127627	40469878	40471057
1_internal_15398	1	40469878	40498662	1-116433	40497923	40498662
1_internal_15399	1	225783164	225797286	1-99297	225783164	225787240
1_internal_15399	1	225783164	225797286	1-120005	225794370	225797286
1_internal_15401	1	110701773	110711819	1-130783	110701773	110705412
1_internal_15401	1	110701773	110711819	1-141359	110706082	110709922
1_internal_15401	1	110701773	110711819	1-144153	110711318	110711819
1_internal_15412	1	83386003	83492599	1-116824	83386003	83387668
1_internal_15412	1	83386003	83492599	1-59903	83415969	83417388
1_internal_15412	1	83386003	83492599	1-86861	83491824	83492599
1_internal_15418	1	97592562	97984453	1-144035	97592562	97593063
1_internal_15418	1	97592562	97984453	1-71141	97983688	97984453
1_internal_15425	1	205760027	205811888	1-126554	205760027	205765380
1_internal_15425	1	205760027	205811888	1-134071	205768533	205771460
1_internal_15425	1	205760027	205811888	1-145020	205796171	205796897
1_internal_15425	1	205760027	205811888	1-131532	205809287	205811888
1_internal_15428	1	205610227	205614897	1-70475	205610227	205611660
1_internal_15428	1	205610227	205614897	1-129046	205614035	205614897
1_internal_15432	1	110558908	110594775	1-141355	110558908	110566522
1_internal_15432	1	110558908	110594775	1-133341	110589944	110594775
1_internal_15438	1	6882485	6888374	1-106469	6882485	6884324
1_internal_15438	1	6882485	6888374	1-132053	6885752	6888374
1_internal_15439	1	147362879	147408052	1-133478	147362879	147363901
1_internal_15439	1	147362879	147408052	1-144339	147407111	147408052
1_internal_15444	1	113445486	113481415	1-121399	113445486	113455138
1_internal_15444	1	113445486	113481415	1-138665	113455665	113457001
1_internal_15444	1	113445486	113481415	1-117059	113457646	113458279
1_internal_15444	1	113445486	113481415	1-141422	113466062	113473030
1_internal_15444	1	113445486	113481415	1-102101	113476725	113481415
1_internal_15447	1	28487199	28507237	1-35082	28487199	28491920
1_internal_15447	1	28487199	28507237	1-110441	28497656	28504682
1_internal_15447	1	28487199	28507237	1-125096	28506419	28507237
1_internal_15450	1	6139469	6218577	1-124756	6139469	6140648
1_internal_15450	1	6139469	6218577	1-134639	6207191	6208742
1_internal_15450	1	6139469	6218577	1-118095	6217339	6218577
1_internal_15453	1	173985991	174131428	1-128761	173985991	173993186
1_internal_15453	1	173985991	174131428	1-85895	174127469	174131428
1_internal_15455	1	59121420	59134321	1-76035	59121420	59131933
1_internal_15455	1	59121420	59134321	1-114526	59132522	59134321
1_internal_15456	1	154739155	154748838	1-115076	154739155	154742976
1_internal_15456	1	154739155	154748838	1-115077	154745752	154748838
1_internal_15457	1	47130427	47136432	1-143507	47130427	47131752
1_internal_15457	1	47130427	47136432	1-99953	47132276	47136432
1_internal_15473	1	12201707	12246628	1-134741	12201707	12204639
1_internal_15473	1	12201707	12246628	1-96423	12227636	12229382
1_internal_15473	1	12201707	12246628	1-142889	12238449	12246628
1_internal_15474	1	42884864	42889573	1-130166	42884864	42887169
1_internal_15474	1	42884864	42889573	1-89340	42888521	42889573
1_internal_15495	1	76539108	76621069	1-135630	76539108	76551388
1_internal_15495	1	76539108	76621069	1-109005	76601104	76606556
1_internal_15495	1	76539108	76621069	1-123331	76607322	76614690
1_internal_15495	1	76539108	76621069	1-89536	76615338	76621069
1_internal_15515	1	22075588	22103354	1-116192	22075588	22078391
1_internal_15515	1	22075588	22103354	1-98078	22088137	22093675
1_internal_15515	1	22075588	22103354	1-137569	22099694	22103354
1_internal_15517	1	162851043	162889196	1-92805	162851043	162852805
1_internal_15517	1	162851043	162889196	1-113141	162885805	162889196
1_internal_15529	1	12482780	12496914	1-137395	12482780	12485200
1_internal_15529	1	12482780	12496914	1-106557	12489724	12491930
1_internal_15529	1	12482780	12496914	1-132176	12492545	12496914
1_internal_15531	1	8769424	8784195	1-99543	8769424	8770696
1_internal_15531	1	8769424	8784195	1-84986	8771355	8773711
1_internal_15531	1	8769424	8784195	1-122483	8777066	8779786
1_internal_15531	1	8769424	8784195	1-106493	8782745	8784195
1_internal_15533	1	65737758	65746651	1-130427	65737758	65739163
1_internal_15533	1	65737758	65746651	1-84183	65740815	65746651
1_internal_15534	1	37296603	37456368	1-99835	37296603	37297233
1_internal_15534	1	37296603	37456368	1-122920	37453427	37456368
1_internal_15537	1	198466032	198470207	1-100730	198466032	198467446
1_internal_15537	1	198466032	198470207	1-102458	198468718	198470207
1_internal_15544	1	212474205	212477461	1-134178	212474205	212476216
1_internal_15544	1	212474205	212477461	1-129157	212476960	212477461
1_internal_15545	1	14074813	14099218	1-102995	14074813	14094517
1_internal_15545	1	14074813	14099218	1-113979	14097333	14099218
1_internal_15553	1	77760550	77769899	1-84247	77760550	77764078
1_internal_15553	1	77760550	77769899	1-112689	77764924	77769899
1_internal_15559	1	88645470	88650700	1-103688	88645470	88648878
1_internal_15559	1	88645470	88650700	1-109085	88649616	88650700
1_internal_15560	1	88937784	88986390	1-125702	88937784	88942106
1_internal_15560	1	88937784	88986390	1-133171	88985751	88986390
1_internal_15573	1	39544643	39577205	1-135169	39544643	39558755
1_internal_15573	1	39544643	39577205	1-116409	39563131	39565004
1_internal_15573	1	39544643	39577205	1-85266	39567709	39577205
1_internal_15584	1	95003617	95395415	1-133241	95003617	95008909
1_internal_15584	1	95003617	95395415	1-111011	95054642	95059645
1_internal_15584	1	95003617	95395415	1-83091	95327223	95333293
1_internal_15584	1	95003617	95395415	1-128190	95338055	95341333
1_internal_15584	1	95003617	95395415	1-85587	95388249	95395415
1_internal_15586	1	16330405	16384560	1-134810	16330405	16330906
1_internal_15586	1	16330405	16384560	1-112084	16384059	16384560
1_internal_15587	1	200357482	200362290	1-109676	200357482	200359760
1_internal_15587	1	200357482	200362290	1-64178	200360870	200362290
1_internal_15591	1	79995427	83450962	1-101910	79995427	79996790
1_internal_15591	1	79995427	83450962	1-116822	80269175	80269807
1_internal_15591	1	79995427	83450962	1-133114	80270442	80271648
1_internal_15591	1	79995427	83450962	1-101912	83443435	83450962
1_internal_15592	1	176924588	176954475	1-115292	176924588	176925804
1_internal_15592	1	176924588	176954475	1-141911	176951956	176954475
1_internal_15593	1	182051404	182142498	1-136441	182051404	182052230
1_internal_15593	1	182051404	182142498	1-131322	182141705	182142498
1_internal_15595	1	177908681	177918176	1-128803	177908681	177910893
1_internal_15595	1	177908681	177918176	1-144730	177912198	177915970
1_internal_15595	1	177908681	177918176	1-131277	177917006	177918176
1_internal_15596	1	198797593	198813077	1-142062	198797593	198800819
1_internal_15596	1	198797593	198813077	1-111498	198811426	198813077
1_internal_15613	1	202320806	202327605	1-95966	202320806	202322937
1_internal_15613	1	202320806	202327605	1-100757	202324409	202327605
1_internal_15615	1	4325204	4459051	1-134614	4325204	4326638
1_internal_15615	1	4325204	4459051	1-139973	4456043	4459051
1_internal_15617	1	68568511	68574126	1-95388	68568511	68572410
1_internal_15617	1	68568511	68574126	1-105363	68573190	68574126
1_internal_15618	1	224470099	224480655	1-124438	224470099	224472563
1_internal_15618	1	224470099	224480655	1-134271	224473686	224480655
1_internal_15620	1	182758143	182765474	1-67599	182758143	182762343
1_internal_15620	1	182758143	182765474	1-102419	182763077	182765474
1_internal_15621	1	228916783	229000758	1-113649	228916783	228917804
1_internal_15621	1	228916783	229000758	1-117871	228999030	229000758
1_internal_15626	1	113550500	113556066	1-100360	113550500	113551132
1_internal_15626	1	113550500	113556066	1-133395	113555139	113556066
1_internal_15628	1	78020739	78033348	1-118992	78020739	78022920
1_internal_15628	1	78020739	78033348	1-133096	78024313	78033348
1_internal_15636	1	147706468	147722545	1-20865	147706468	147707866
1_internal_15636	1	147706468	147722545	1-128445	147709483	147711268
1_internal_15636	1	147706468	147722545	1-128446	147716763	147722545
1_internal_15642	1	149294069	149685466	1-54391	149294069	149294698
1_internal_15642	1	149294069	149685466	1-130947	149296648	149300374
1_internal_15642	1	149294069	149685466	1-105690	149684191	149685466
1_internal_15643	1	61818440	61828985	1-132930	61818440	61819384
1_internal_15643	1	61818440	61828985	1-96874	61827536	61828985
1_internal_15645	1	90318732	90386137	1-109099	90318732	90322477
1_internal_15645	1	90318732	90386137	1-89601	90326415	90335050
1_internal_15645	1	90318732	90386137	1-138453	90335946	90346092
1_internal_15645	1	90318732	90386137	1-103707	90347244	90358038
1_internal_15645	1	90318732	90386137	1-135756	90358787	90360537
1_internal_15645	1	90318732	90386137	1-80595	90361436	90375284
1_internal_15645	1	90318732	90386137	1-119064	90375847	90386137
1_internal_15647	1	3086731	3134416	1-93326	3086731	3088630
1_internal_15647	1	3086731	3134416	1-127033	3131572	3134416
1_internal_15651	1	59314284	59341910	1-88084	59314284	59315759
1_internal_15651	1	59314284	59341910	1-71989	59338832	59341910
1_internal_15671	1	202049896	202083735	1-136563	202049896	202052684
1_internal_15671	1	202049896	202083735	1-102500	202070143	202070942
1_internal_15671	1	202049896	202083735	1-133976	202082001	202083735
1_internal_15680	1	204537513	204554977	1-124242	204537513	204538888
1_internal_15680	1	204537513	204554977	1-94497	204553074	204554977
1_internal_15688	1	185641735	185664177	1-131360	185641735	185644454
1_internal_15688	1	185641735	185664177	1-139245	185662836	185664177
1_internal_15690	1	1963435	1975571	1-113835	1963435	1964603
1_internal_15690	1	1963435	1975571	1-108242	1973315	1975571
1_internal_15692	1	177129937	177145423	1-92898	177129937	177134705
1_internal_15692	1	177129937	177145423	1-75328	177138968	177145423
1_internal_15694	1	102318712	102369073	1-116971	102318712	102320936
1_internal_15694	1	102318712	102369073	1-133299	102366920	102369073
1_internal_15696	1	164484247	164506238	1-128629	164484247	164485784
1_internal_15696	1	164484247	164506238	1-109457	164487803	164489417
1_internal_15696	1	164484247	164506238	1-88502	164490960	164491851
1_internal_15696	1	164484247	164506238	1-131130	164504832	164506238
1_internal_15705	1	21263419	21273100	1-140277	21263419	21263920
1_internal_15705	1	21263419	21273100	1-103084	21272474	21273100
1_internal_15709	1	24689492	24692274	1-127378	24689492	24690253
1_internal_15709	1	24689492	24692274	1-114124	24690892	24692274
1_internal_15718	1	2209547	2248775	1-76746	2209547	2211200
1_internal_15718	1	2209547	2248775	1-132024	2248105	2248775
1_internal_15721	1	184602981	184605629	1-144828	184602981	184603482
1_internal_15721	1	184602981	184605629	1-111468	184604432	184605629
1_internal_15736	1	68757448	68786446	1-121099	68757448	68760180
1_internal_15736	1	68757448	68786446	1-84225	68778889	68780360
1_internal_15736	1	68757448	68786446	1-135587	68785546	68786446
1_internal_15738	1	204632676	204637445	1-126535	204632676	204634196
1_internal_15738	1	204632676	204637445	1-102538	204636815	204637445
1_internal_15746	1	48902288	48948185	1-89393	48902288	48903561
1_internal_15746	1	48902288	48948185	1-89394	48947684	48948185
1_internal_15747	1	10109940	10180135	1-142845	10109940	10122000
1_internal_15747	1	10109940	10180135	1-122513	10123248	10140417
1_internal_15747	1	10109940	10180135	1-127122	10142250	10146942
1_internal_15747	1	10109940	10180135	1-108353	10164202	10180135
1_internal_15751	1	42804413	42807184	1-116470	42804413	42804914
1_internal_15751	1	42804413	42807184	1-130165	42806053	42807184
1_internal_15752	1	207965775	208047499	1-117668	207965775	208014074
1_internal_15752	1	207965775	208047499	1-117669	208014593	208019214
1_internal_15752	1	207965775	208047499	1-145049	208021059	208027302
1_internal_15752	1	207965775	208047499	1-124296	208029416	208033227
1_internal_15752	1	207965775	208047499	1-126589	208034629	208047499
1_internal_15754	1	155051846	155054518	1-107580	155051846	155052347
1_internal_15754	1	155051846	155054518	1-138863	155053108	155054518
1_internal_15761	1	23041724	23077690	1-134900	23041724	23042412
1_internal_15761	1	23041724	23077690	1-140306	23076454	23077690
1_internal_15764	1	155107155	155226571	1-83241	155107155	155110898
1_internal_15764	1	155107155	155226571	1-126098	155176497	155179861
1_internal_15764	1	155107155	155226571	1-72264	155220402	155226571
1_internal_15771	1	90445997	90453469	1-62256	90445997	90450001
1_internal_15771	1	90445997	90453469	1-94003	90450662	90453469
1_internal_15790	1	54878807	54883203	1-69046	54878807	54879696
1_internal_15790	1	54878807	54883203	1-132851	54882349	54883203
1_internal_15799	1	78065838	78072175	1-100167	78065838	78067691
1_internal_15799	1	78065838	78072175	1-118994	78069697	78072175
1_internal_15801	1	203524239	203614884	1-121938	203524239	203528613
1_internal_15801	1	203524239	203614884	1-126509	203611549	203614884
1_internal_15803	1	201869105	201875128	1-106022	201869105	201870555
1_internal_15803	1	201869105	201875128	1-119747	201871239	201875128
1_internal_15804	1	244120507	244124082	1-129476	244120507	244121008
1_internal_15804	1	244120507	244124082	1-142665	244122312	244124082
1_internal_15805	1	155620948	155627707	1-115096	155620948	155621855
1_internal_15805	1	155620948	155627707	1-103975	155624741	155627707
1_internal_15810	1	206863012	206893443	1-129066	206863012	206868477
1_internal_15810	1	206863012	206893443	1-106116	206892441	206893443
1_internal_15816	1	7774956	7822448	1-97931	7774956	7775657
1_internal_15816	1	7774956	7822448	1-108293	7811440	7816659
1_internal_15816	1	7774956	7822448	1-122453	7818034	7822448
1_internal_15822	1	240261678	240275237	1-120206	240261678	240268260
1_internal_15822	1	240261678	240275237	1-110042	240270125	240275237
1_internal_15843	1	181068144	181077826	1-104178	181068144	181069483
1_internal_15843	1	181068144	181077826	1-99029	181070235	181077826
1_internal_15846	1	221817513	221862482	1-76604	221817513	221819019
1_internal_15846	1	221817513	221862482	1-81075	221860970	221862482
1_internal_15854	1	244255532	244265289	1-120240	244255532	244256759
1_internal_15854	1	244255532	244265289	1-120241	244263325	244265289
1_internal_15855	1	19677923	19722836	1-127279	19677923	19681011
1_internal_15855	1	19677923	19722836	1-129764	19721269	19722836
1_internal_15861	1	178620455	178695873	1-95859	178620455	178621578
1_internal_15861	1	178620455	178695873	1-141934	178694944	178695873
1_internal_15865	1	164883251	164888886	1-98934	164883251	164884704
1_internal_15865	1	164883251	164888886	1-119466	164887596	164888886
1_internal_15870	1	205677683	205692625	1-145015	205677683	205686518
1_internal_15870	1	205677683	205692625	1-100811	205687088	205689602
1_internal_15870	1	205677683	205692625	1-129051	205691717	205692625
1_internal_15877	1	146407757	146420183	1-92697	146407757	146408258
1_internal_15877	1	146407757	146420183	1-136044	146419682	146420183
1_internal_15882	1	21226029	21340690	1-67025	21226029	21227251
1_internal_15882	1	21226029	21340690	1-140280	21338828	21340690
1_internal_15886	1	230237024	230243134	1-142481	230237024	230237956
1_internal_15886	1	230237024	230243134	1-82400	230239113	230243134
1_internal_15891	1	24789550	24796457	1-110392	24789550	24791799
1_internal_15891	1	24789550	24796457	1-122720	24794611	24796457
1_internal_15898	1	79593861	83564215	1-135677	79593861	79595258
1_internal_15898	1	79593861	83564215	1-109040	81357782	81359549
1_internal_15898	1	79593861	83564215	1-92469	81724407	81725359
1_internal_15898	1	79593861	83564215	1-103661	81874511	81877442
1_internal_15898	1	79593861	83564215	1-143858	83563714	83564215
1_internal_15900	1	41379188	41415041	1-118633	41379188	41392869
1_internal_15900	1	41379188	41415041	1-132653	41414065	41415041
1_internal_15907	1	231982598	232071099	1-124555	231982598	231984173
1_internal_15907	1	231982598	232071099	1-91810	232058758	232063004
1_internal_15907	1	231982598	232071099	1-78871	232070472	232071099
1_internal_15910	1	164717339	164730427	1-123910	164717339	164720332
1_internal_15910	1	164717339	164730427	1-144547	164727265	164730427
1_internal_15911	1	115825306	115845523	1-87003	115825306	115826006
1_internal_15911	1	115825306	115845523	1-135969	115826846	115827571
1_internal_15911	1	115825306	115845523	1-138685	115842980	115845523
1_internal_15915	1	161469093	161742625	1-121616	161469093	161470875
1_internal_15915	1	161469093	161742625	1-76376	161474995	161476589
1_internal_15915	1	161469093	161742625	1-128613	161741528	161742625
1_internal_15925	1	229241420	229291624	1-136939	229241420	229242050
1_internal_15925	1	229241420	229291624	1-124496	229290855	229291624
1_internal_15933	1	48872776	48939139	1-99959	48872776	48873277
1_internal_15933	1	48872776	48939139	1-140761	48898135	48900672
1_internal_15933	1	48872776	48939139	1-65450	48914791	48919835
1_internal_15933	1	48872776	48939139	1-85359	48930699	48939139
1_internal_15937	1	8062945	8067015	1-122458	8062945	8065751
1_internal_15937	1	8062945	8067015	1-137290	8066372	8067015
1_internal_15939	1	236848306	236891004	1-96258	236848306	236851480
1_internal_15939	1	236848306	236891004	1-139821	236852858	236854033
1_internal_15939	1	236848306	236891004	1-145433	236854921	236857889
1_internal_15939	1	236848306	236891004	1-97820	236862505	236863131
1_internal_15939	1	236848306	236891004	1-134461	236863959	236870951
1_internal_15939	1	236848306	236891004	1-126900	236871962	236872463
1_internal_15939	1	236848306	236891004	1-120188	236873355	236873984
1_internal_15939	1	236848306	236891004	1-115820	236874912	236876069
1_internal_15939	1	236848306	236891004	1-55319	236878844	236882492
1_internal_15939	1	236848306	236891004	1-126901	236883142	236884377
1_internal_15939	1	236848306	236891004	1-137085	236887753	236888254
1_internal_15939	1	236848306	236891004	1-124601	236888993	236891004
1_internal_15940	1	224205061	224217124	1-136845	224205061	224206109
1_internal_15940	1	224205061	224217124	1-136846	224216418	224217124
1_internal_15958	1	151205978	151219517	1-126056	151205978	151208115
1_internal_15958	1	151205978	151219517	1-91263	151210304	151211670
1_internal_15958	1	151205978	151219517	1-128478	151217216	151219517
1_internal_15961	1	8931296	8950904	1-129603	8931296	8941169
1_internal_15961	1	8931296	8950904	1-113914	8948880	8950904
1_internal_15972	1	67017861	67029927	1-123278	67017861	67018932
1_internal_15972	1	67017861	67029927	1-138249	67020601	67025789
1_internal_15972	1	67017861	67029927	1-121074	67027669	67029927
1_internal_15974	1	211902410	212007174	1-139518	211902410	211931539
1_internal_15974	1	211902410	212007174	1-113521	211995874	212007174
1_internal_15983	1	85062760	85088544	1-105445	85062760	85070270
1_internal_15983	1	85062760	85088544	1-141142	85076598	85079236
1_internal_15983	1	85062760	85088544	1-114691	85082334	85088544
1_internal_15985	1	235413630	235430107	1-91831	235413630	235418478
1_internal_15985	1	235413630	235430107	1-142583	235428947	235430107
1_internal_15986	1	27981280	27987585	1-140418	27981280	27983293
1_internal_15986	1	27981280	27987585	1-76948	27985077	27987585
1_internal_15991	1	120091904	120157487	1-144268	120091904	120093210
1_internal_15991	1	120091904	120157487	1-133435	120156451	120157487
1_internal_15993	1	20730242	20733345	1-124945	20730242	20731031
1_internal_15993	1	20730242	20733345	1-127308	20732578	20733345
1_internal_15997	1	168210990	168223330	1-139025	168210990	168217428
1_internal_15997	1	168210990	168223330	1-139030	168221002	168223330
1_internal_16010	1	9606833	9612756	1-140059	9606833	9607334
1_internal_16010	1	9606833	9612756	1-132116	9611290	9612756
1_internal_16029	1	88915620	88931438	1-114726	88915620	88921739
1_internal_16029	1	88915620	88931438	1-141168	88926032	88931438
1_internal_16050	1	62803396	62861687	1-143661	62803396	62804228
1_internal_16050	1	62803396	62861687	1-105294	62849868	62852945
1_internal_16050	1	62803396	62861687	1-132938	62854478	62855145
1_internal_16050	1	62803396	62861687	1-84163	62859510	62861687
1_internal_16051	1	19210459	19252067	1-137484	19210459	19211350
1_internal_16051	1	19210459	19252067	1-129753	19247329	19252067
1_internal_16052	1	43715642	43790862	1-108765	43715642	43716538
1_internal_16052	1	43715642	43790862	1-125298	43788935	43790862
1_internal_16057	1	63340151	63608222	1-90931	63340151	63344018
1_internal_16057	1	63340151	63608222	1-44724	63607595	63608222
1_internal_16060	1	244475276	244561075	1-106405	244475276	244475904
1_internal_16060	1	244475276	244561075	1-120246	244501967	244506876
1_internal_16060	1	244475276	244561075	1-57491	244524925	244526225
1_internal_16060	1	244475276	244561075	1-145520	244557468	244561075
1_internal_16065	1	39778562	39784521	1-127613	39778562	39779273
1_internal_16065	1	39778562	39784521	1-140603	39782501	39784521
1_internal_16074	1	21585950	21674542	1-110354	21585950	21590027
1_internal_16074	1	21585950	21674542	1-120557	21610351	21611975
1_internal_16074	1	21585950	21674542	1-120558	21614523	21617720
1_internal_16074	1	21585950	21674542	1-112146	21631152	21654287
1_internal_16074	1	21585950	21674542	1-127340	21660244	21665963
1_internal_16074	1	21585950	21674542	1-124971	21667239	21674542
1_internal_16094	1	64156854	64196651	1-114559	64156854	64158494
1_internal_16094	1	64156854	64196651	1-79380	64195243	64196651
1_internal_16096	1	146382973	146388410	1-138776	146382973	146383474
1_internal_16096	1	146382973	146388410	1-68371	146386933	146388410
1_internal_16097	1	5333232	5353823	1-134627	5333232	5334173
1_internal_16097	1	5333232	5353823	1-106454	5353322	5353823
1_internal_16098	1	27794874	27810684	1-134996	27794874	27797066
1_internal_16098	1	27794874	27810684	1-79133	27807773	27810684
1_internal_16110	1	180990246	181061487	1-126355	180990246	180995264
1_internal_16110	1	180990246	181061487	1-107763	181060986	181061487
1_internal_16133	1	226752746	226794296	1-142417	226752746	226756516
1_internal_16133	1	226752746	226794296	1-77718	226793658	226794296
1_internal_16140	1	17081926	17124073	1-134825	17081926	17082427
1_internal_16140	1	17081926	17124073	1-87751	17091341	17092685
1_internal_16140	1	17081926	17124073	1-114022	17099780	17100281
1_internal_16140	1	17081926	17124073	1-94939	17116460	17116961
1_internal_16140	1	17081926	17124073	1-51566	17122716	17124073
1_internal_16151	1	109770701	109916526	1-112868	109770701	109776100
1_internal_16151	1	109770701	109916526	1-121337	109876879	109882713
1_internal_16151	1	109770701	109916526	1-125857	109883280	109887544
1_internal_16151	1	109770701	109916526	1-111078	109889325	109900997
1_internal_16151	1	109770701	109916526	1-135885	109901521	109916526
1_internal_16154	1	5550833	5554725	1-137250	5550833	5551491
1_internal_16154	1	5550833	5554725	1-120329	5553464	5554725
1_internal_16165	1	232716843	232722988	1-115775	232716843	232717470
1_internal_16165	1	232716843	232722988	1-142529	232720488	232722988
1_internal_16167	1	84358805	84379899	1-143867	84358805	84363747
1_internal_16167	1	84358805	84379899	1-107227	84367665	84370541
1_internal_16167	1	84358805	84379899	1-88199	84371406	84379899
1_internal_16169	1	149214679	149231237	1-42939	149214679	149216641
1_internal_16169	1	149214679	149231237	1-138784	149230736	149231237
1_internal_16176	1	11035623	11058784	1-113947	11035623	11036522
1_internal_16176	1	11035623	11058784	1-127149	11058283	11058784
1_internal_16186	1	97570686	97636261	1-135821	97570686	97572988
1_internal_16186	1	97570686	97636261	1-141264	97635440	97636261
1_internal_16189	1	27038404	27096365	1-120619	27038404	27040801
1_internal_16189	1	27038404	27096365	1-129911	27092367	27096365
1_internal_16196	1	202461234	202548155	1-124207	202461234	202473363
1_internal_16196	1	202461234	202548155	1-71405	202473978	202477365
1_internal_16196	1	202461234	202548155	1-144926	202494183	202501876
1_internal_16196	1	202461234	202548155	1-133992	202507568	202516879
1_internal_16196	1	202461234	202548155	1-77611	202520467	202524496
1_internal_16196	1	202461234	202548155	1-136574	202525528	202527538
1_internal_16196	1	202461234	202548155	1-84691	202532797	202540510
1_internal_16196	1	202461234	202548155	1-119757	202542711	202548155
1_internal_16197	1	234851054	234975684	1-131865	234851054	234868298
1_internal_16197	1	234851054	234975684	1-75614	234885727	234889540
1_internal_16197	1	234851054	234975684	1-96242	234970972	234975684
1_internal_16216	1	172073880	172078025	1-133755	172073880	172074506
1_internal_16216	1	172073880	172078025	1-105879	172076302	172078025
1_internal_16217	1	8986779	9050157	1-129605	8986779	8987280
1_internal_16217	1	8986779	9050157	1-110195	8997291	9007993
1_internal_16217	1	8986779	9050157	1-140047	9045269	9048773
1_internal_16217	1	8986779	9050157	1-120391	9049656	9050157
1_internal_16223	1	18517566	18538190	1-134838	18517566	18519139
1_internal_16223	1	18517566	18538190	1-132255	18537290	18538190
1_internal_16241	1	20766938	20822412	1-118296	20766938	20779995
1_internal_16241	1	20766938	20822412	1-132281	20780612	20783024
1_internal_16241	1	20766938	20822412	1-116161	20784415	20785054
1_internal_16241	1	20766938	20822412	1-127312	20787416	20789935
1_internal_16241	1	20766938	20822412	1-143001	20790634	20816635
1_internal_16241	1	20766938	20822412	1-137524	20817394	20822412
1_internal_16252	1	198723875	198758486	1-131392	198723875	198724376
1_internal_16252	1	198723875	198758486	1-115407	198757273	198758486
1_internal_16253	1	194263262	194270934	1-139265	194263262	194263763
1_internal_16253	1	194263262	194270934	1-94420	194269462	194270934
1_internal_16256	1	84439291	84455589	1-133130	84439291	84445415
1_internal_16256	1	84439291	84455589	1-48850	84447657	84451332
1_internal_16256	1	84439291	84455589	1-135688	84454122	84455589
1_internal_16281	1	8024985	8041625	1-118122	8024985	8027920
1_internal_16281	1	8024985	8041625	1-108301	8040206	8041625
1_internal_16295	1	183810563	183869565	1-67605	183810563	183815370
1_internal_16295	1	183810563	183869565	1-126388	183819640	183825054
1_internal_16295	1	183810563	183869565	1-128864	183826111	183869565
1_internal_16296	1	24861369	24863477	1-112183	24861369	24862039
1_internal_16296	1	24861369	24863477	1-114130	24862656	24863477
1_internal_16303	1	210515198	210521550	1-145090	210515198	210517223
1_internal_16303	1	210515198	210521550	1-129116	210519562	210521550
1_internal_16305	1	109653994	109669959	1-135879	109653994	109660124
1_internal_16305	1	109653994	109669959	1-125849	109668232	109669959
1_internal_16330	1	98222572	98434741	1-111037	98222572	98223073
1_internal_16330	1	98222572	98434741	1-111040	98434240	98434741
1_internal_16334	1	224492312	224503383	1-145221	224492312	224493458
1_internal_16334	1	224492312	224503383	1-145222	224502556	224503383
1_internal_16343	1	111735296	111743541	1-107403	111735296	111736291
1_internal_16343	1	111735296	111743541	1-109215	111743040	111743541
1_internal_16346	1	224200547	224204524	1-106224	224200547	224202643
1_internal_16346	1	224200547	224204524	1-117809	224204023	224204524
1_internal_16353	1	177902622	177905501	1-119603	177902622	177903123
1_internal_16353	1	177902622	177905501	1-139140	177905000	177905501
1_internal_16360	1	65700093	65701726	1-127929	65700093	65700594
1_internal_16360	1	65700093	65701726	1-114579	65701225	65701726
1_internal_16361	1	149815120	149821929	1-75197	149815120	149817753
1_internal_16361	1	149815120	149821929	1-136061	149820086	149821929
1_internal_16365	1	39136810	39280318	1-120777	39136810	39137572
1_internal_16365	1	39136810	39280318	1-132599	39156439	39157199
1_internal_16365	1	39136810	39280318	1-95134	39279313	39280318
1_internal_16368	1	17873442	17902699	1-112100	17873442	17874747
1_internal_16368	1	17873442	17902699	1-114033	17890146	17893035
1_internal_16368	1	17873442	17902699	1-140208	17898696	17902699
1_internal_16378	1	27907983	27918216	1-137684	27907983	27908904
1_internal_16378	1	27907983	27918216	1-116278	27914602	27918216
1_internal_16383	1	22400888	22404922	1-137573	22400888	22402702
1_internal_16383	1	22400888	22404922	1-90568	22404023	22404922
1_internal_16389	1	45877201	45945042	1-101691	45877201	45880029
1_internal_16389	1	45877201	45945042	1-116521	45889215	45890971
1_internal_16389	1	45877201	45945042	1-132739	45942781	45945042
1_internal_16391	1	116928700	116938065	1-133421	116928700	116932508
1_internal_16391	1	116928700	116938065	1-102119	116933466	116938065
1_internal_16392	1	201525569	201556116	1-126466	201525569	201527592
1_internal_16392	1	201525569	201556116	1-62514	201528324	201544418
1_internal_16392	1	201525569	201556116	1-111525	201550076	201556116
1_internal_16395	1	228082560	228134061	1-142439	228082560	228085674
1_internal_16395	1	228082560	228134061	1-142440	228086668	228088311
1_internal_16395	1	228082560	228134061	1-145278	228089681	228090427
1_internal_16395	1	228082560	228134061	1-136921	228091526	228092892
1_internal_16395	1	228082560	228134061	1-74488	228094464	228099002
1_internal_16395	1	228082560	228134061	1-96175	228100295	228101504
1_internal_16395	1	228082560	228134061	1-113642	228104345	228108250
1_internal_16395	1	228082560	228134061	1-139678	228131373	228132083
1_internal_16395	1	228082560	228134061	1-129279	228133560	228134061
1_internal_16396	1	163024597	163042293	1-141750	163024597	163025405
1_internal_16396	1	163024597	163042293	1-117322	163034650	163042293
1_internal_16399	1	63587500	63592127	1-135502	63587500	63588784
1_internal_16399	1	63587500	63592127	1-101808	63589416	63592127
1_internal_16406	1	226994731	227000334	1-134305	226994731	226995489
1_internal_16406	1	226994731	227000334	1-145261	226996543	227000334
1_internal_16412	1	186814303	186895269	1-124135	186814303	186819351
1_internal_16412	1	186814303	186895269	1-128888	186844649	186846797
1_internal_16412	1	186814303	186895269	1-115387	186894308	186895269
1_internal_16420	1	184543390	184581264	1-121831	184543390	184546871
1_internal_16420	1	184543390	184581264	1-72385	184579999	184581264
1_internal_16421	1	51173509	51190975	1-127783	51173509	51176321
1_internal_16421	1	51173509	51190975	1-116565	51190009	51190975
1_internal_16437	1	93213135	93241651	1-135775	93213135	93215660
1_internal_16437	1	93213135	93241651	1-143969	93216695	93220340
1_internal_16437	1	93213135	93241651	1-38928	93220850	93222803
1_internal_16437	1	93213135	93241651	1-107292	93238777	93241651
1_internal_16438	1	205323917	205330452	1-91601	205323917	205324804
1_internal_16438	1	205323917	205330452	1-87355	205325378	205326965
1_internal_16438	1	205323917	205330452	1-139429	205328606	205330452
1_internal_16448	1	176992530	176995767	1-144707	176992530	176994498
1_internal_16448	1	176992530	176995767	1-139125	176995015	176995767
1_internal_16454	1	41826254	41866232	1-101637	41826254	41826931
1_internal_16454	1	41826254	41866232	1-82809	41864175	41866232
1_internal_16461	1	6601579	6605752	1-104713	6601579	6602781
1_internal_16461	1	6601579	6605752	1-118106	6605113	6605752
1_internal_16465	1	1743275	1749631	1-129519	1743275	1744437
1_internal_16465	1	1743275	1749631	1-96309	1748520	1749631
1_internal_16469	1	8796732	8802831	1-140039	8796732	8798663
1_internal_16469	1	8796732	8802831	1-108328	8799844	8802831
1_internal_16472	1	8426288	8512689	1-137295	8426288	8437041
1_internal_16472	1	8426288	8512689	1-124785	8437830	8448596
1_internal_16472	1	8426288	8512689	1-115973	8466527	8473983
1_internal_16472	1	8426288	8512689	1-113895	8474933	8491578
1_internal_16472	1	8426288	8512689	1-132080	8507011	8512689
1_internal_16473	1	214510569	214523778	1-102667	214510569	214511869
1_internal_16473	1	214510569	214523778	1-134210	214523277	214523778
1_internal_16476	1	194777762	195297002	1-144859	194777762	194778263
1_internal_16476	1	194777762	195297002	1-133911	195296501	195297002
1_internal_16484	1	168219021	168274491	1-139029	168219021	168220312
1_internal_16484	1	168219021	168274491	1-78554	168273797	168274491
1_internal_16489	1	11137794	11176053	1-110230	11137794	11138295
1_internal_16489	1	11137794	11176053	1-137362	11175552	11176053
1_internal_16501	1	16711548	16720599	1-124903	16711548	16714267
1_internal_16501	1	16711548	16720599	1-137454	16717856	16720599
1_internal_16507	1	229194092	229284675	1-106282	229194092	229196244
1_internal_16507	1	229194092	229284675	1-117874	229198404	229199092
1_internal_16507	1	229194092	229284675	1-139695	229283634	229284675
1_internal_16509	1	203560621	203671888	1-87325	203560621	203562148
1_internal_16509	1	203560621	203671888	1-124224	203669082	203671888
1_internal_16511	1	21334452	21388128	1-103088	21334452	21334953
1_internal_16511	1	21334452	21388128	1-134878	21385564	21388128
1_internal_16537	1	145433170	145450601	1-128430	145433170	145433671
1_internal_16537	1	145433170	145450601	1-128431	145445903	145447395
1_internal_16537	1	145433170	145450601	1-126003	145448334	145450601
1_internal_16539	1	144948375	144976857	1-107483	144948375	144949282
1_internal_16539	1	144948375	144976857	1-109296	144955061	144956464
1_internal_16539	1	144948375	144976857	1-58577	144958126	144961652
1_internal_16539	1	144948375	144976857	1-31835	144964597	144968408
1_internal_16539	1	144948375	144976857	1-138757	144969212	144969713
1_internal_16539	1	144948375	144976857	1-64002	144970419	144973402
1_internal_16539	1	144948375	144976857	1-60755	144974213	144976857
1_internal_16541	1	209567842	209586073	1-119872	209567842	209572865
1_internal_16541	1	209567842	209586073	1-97646	209585153	209586073
1_internal_16547	1	164567390	164589083	1-92812	164567390	164567891
1_internal_16547	1	164567390	164589083	1-141759	164587927	164589083
1_internal_16566	1	242252341	242562835	1-83653	242252341	242258014
1_internal_16566	1	242252341	242562835	1-145473	242340283	242345887
1_internal_16566	1	242252341	242562835	1-117993	242347350	242349538
1_internal_16566	1	242252341	242562835	1-145475	242350150	242351686
1_internal_16566	1	242252341	242562835	1-131924	242353911	242355291
1_internal_16566	1	242252341	242562835	1-137125	242358395	242359437
1_internal_16566	1	242252341	242562835	1-93260	242367588	242370296
1_internal_16566	1	242252341	242562835	1-115846	242371843	242372344
1_internal_16566	1	242252341	242562835	1-120216	242405590	242409804
1_internal_16566	1	242252341	242562835	1-90336	242493399	242495105
1_internal_16566	1	242252341	242562835	1-139855	242560941	242562835
1_internal_16583	1	171535681	171553573	1-88553	171535681	171536958
1_internal_16583	1	171535681	171553573	1-133745	171548998	171553573
1_internal_16595	1	25493521	25502159	1-74730	25493521	25496361
1_internal_16595	1	25493521	25502159	1-106701	25500425	25502159
1_internal_16608	1	238027630	239287013	1-106359	238027630	238028460
1_internal_16608	1	238027630	239287013	1-115825	239286512	239287013
1_internal_16620	1	235275528	235303309	1-106347	235275528	235276158
1_internal_16620	1	235275528	235303309	1-145412	235302668	235303309
1_internal_16628	1	209786197	209849645	1-104373	209786197	209787010
1_internal_16628	1	209786197	209849645	1-109811	209790183	209805288
1_internal_16628	1	209786197	209849645	1-134132	209847794	209849645
1_internal_16649	1	212616904	212786634	1-145134	212616904	212653941
1_internal_16649	1	212616904	212786634	1-109851	212655413	212656224
1_internal_16649	1	212616904	212786634	1-84784	212658956	212664899
1_internal_16649	1	212616904	212786634	1-96100	212729607	212735400
1_internal_16649	1	212616904	212786634	1-113531	212778458	212786634
1_internal_16655	1	89245458	89249301	1-97033	89245458	89247105
1_internal_16655	1	89245458	89249301	1-130614	89248365	89249301
1_internal_16673	1	25704299	25710551	1-89175	25704299	25705575
1_internal_16673	1	25704299	25710551	1-134938	25709181	25710551
1_internal_16674	1	27777596	27787311	1-81439	27777596	27778489
1_internal_16674	1	27777596	27787311	1-112233	27786238	27787311
1_internal_16679	1	61641515	61791022	1-105287	61641515	61642175
1_internal_16679	1	61641515	61791022	1-116679	61789453	61791022
1_internal_16681	1	72171529	72670692	1-90988	72171529	72172171
1_internal_16681	1	72171529	72670692	1-101872	72529588	72530479
1_internal_16681	1	72171529	72670692	1-141065	72659927	72660591
1_internal_16681	1	72171529	72670692	1-143791	72663178	72664471
1_internal_16681	1	72171529	72670692	1-105378	72669897	72670692
1_internal_16694	1	185614577	185640221	1-139244	185614577	185616096
1_internal_16694	1	185614577	185640221	1-136493	185639334	185640221
1_internal_16696	1	175369194	175411646	1-126312	175369194	175370589
1_internal_16696	1	175369194	175411646	1-136378	175411145	175411646
1_internal_16706	1	32500373	32522975	1-98182	32500373	32501646
1_internal_16706	1	32500373	32522975	1-127499	32519623	32522975
1_internal_16712	1	109526556	109564214	1-144114	109526556	109528391
1_internal_16712	1	109526556	109564214	1-123557	109561955	109564214
1_internal_16714	1	200941376	200987885	1-79800	200941376	200945354
1_internal_16714	1	200941376	200987885	1-131426	200960605	200962596
1_internal_16714	1	200941376	200987885	1-126460	200975249	200987885
1_internal_16720	1	214483252	214493443	1-119945	214483252	214485611
1_internal_16720	1	214483252	214493443	1-139556	214491668	214493443
1_internal_16728	1	7433828	7562616	1-96355	7433828	7434840
1_internal_16728	1	7433828	7562616	1-142783	7536776	7540994
1_internal_16728	1	7433828	7562616	1-129573	7560859	7562616
1_internal_16744	1	229404610	229416375	1-117877	229404610	229411359
1_internal_16744	1	229404610	229416375	1-136946	229413514	229416375
1_internal_16766	1	30427049	30557566	1-96598	30427049	30427684
1_internal_16766	1	30427049	30557566	1-66196	30556033	30557566
1_internal_16782	1	71886930	72716008	1-96950	71886930	71889222
1_internal_16782	1	71886930	72716008	1-112666	71890025	71894081
1_internal_16782	1	71886930	72716008	1-133057	71894894	71896236
1_internal_16782	1	71886930	72716008	1-76104	72710168	72711078
1_internal_16782	1	71886930	72716008	1-141066	72715356	72716008
1_internal_16783	1	222135198	222169567	1-126733	222135198	222135826
1_internal_16783	1	222135198	222169567	1-115646	222160996	222161980
1_internal_16783	1	222135198	222169567	1-136831	222166204	222169567
1_internal_16787	1	181160763	181394178	1-119630	181160763	181161908
1_internal_16787	1	181160763	181394178	1-136433	181393677	181394178
1_internal_16797	1	240285854	240289449	1-104608	240285854	240287730
1_internal_16797	1	240285854	240289449	1-134484	240288330	240289449
1_internal_16813	1	121351692	121485667	1-144285	121351692	121352643
1_internal_16813	1	121351692	121485667	1-125976	121353954	121357177
1_internal_16813	1	121351692	121485667	1-15969	121357738	121358491
1_internal_16813	1	121351692	121485667	1-78414	121359853	121360354
1_internal_16813	1	121351692	121485667	1-117117	121386109	121386610
1_internal_16813	1	121351692	121485667	1-57143	121478416	121479301
1_internal_16813	1	121351692	121485667	1-125977	121481940	121485667
1_internal_16818	1	112147270	112193518	1-135920	112147270	112149529
1_internal_16818	1	112147270	112193518	1-81862	112190934	112193518
1_internal_16819	1	153579044	153604580	1-141587	153579044	153583245
1_internal_16819	1	153579044	153604580	1-130998	153595038	153604580
1_internal_16823	1	167223848	167228805	1-139008	167223848	167225804
1_internal_16823	1	167223848	167228805	1-144568	167227034	167228805
1_internal_16825	1	24798257	24804112	1-129852	24798257	24799590
1_internal_16825	1	24798257	24804112	1-132364	24803146	24804112
1_internal_16826	1	14510370	14563084	1-116077	14510370	14512074
1_internal_16826	1	14510370	14563084	1-127196	14562417	14563084
1_internal_16829	1	55011418	55050319	1-116619	55011418	55015996
1_internal_16829	1	55011418	55050319	1-112519	55043296	55050319
1_internal_16832	1	245318131	245330268	1-108218	245318131	245318765
1_internal_16832	1	245318131	245330268	1-139897	245329198	245330268
1_internal_16837	1	25074206	25158630	1-112185	25074206	25079407
1_internal_16837	1	25074206	25158630	1-129860	25101872	25103646
1_internal_16837	1	25074206	25158630	1-127389	25126921	25130894
1_internal_16837	1	25074206	25158630	1-122732	25131996	25133624
1_internal_16837	1	25074206	25158630	1-125028	25147171	25158630
1_internal_16856	1	61781095	61880785	1-116676	61781095	61782651
1_internal_16856	1	61781095	61880785	1-77162	61869295	61870532
1_internal_16856	1	61781095	61880785	1-85435	61877067	61880785
1_internal_16858	1	227280447	227359153	1-79943	227280447	227282739
1_internal_16858	1	227280447	227359153	1-64295	227284017	227286519
1_internal_16858	1	227280447	227359153	1-139664	227353684	227355929
1_internal_16858	1	227280447	227359153	1-134312	227356872	227359153
1_internal_16887	1	65061925	65149394	1-143677	65061925	65062985
1_internal_16887	1	65061925	65149394	1-132959	65129217	65130714
1_internal_16887	1	65061925	65149394	1-121036	65147731	65149394
1_internal_16893	1	234208140	234464916	1-124570	234208140	234208641
1_internal_16893	1	234208140	234464916	1-111804	234462263	234464916
1_internal_16901	1	97186149	97256106	1-97087	97186149	97191107
1_internal_16901	1	97186149	97256106	1-121286	97206607	97208199
1_internal_16901	1	97186149	97256106	1-114790	97211803	97217335
1_internal_16901	1	97186149	97256106	1-95517	97253680	97256106
1_internal_16903	1	28232690	28308532	1-92122	28232690	28234986
1_internal_16903	1	28232690	28308532	1-74772	28285715	28308532
1_internal_16911	1	210916405	211071351	1-124338	210916405	210917682
1_internal_16911	1	210916405	211071351	1-136739	211059238	211059739
1_internal_16911	1	210916405	211071351	1-124345	211070342	211071351
1_internal_16912	1	109339792	109344447	1-135864	109339792	109340563
1_internal_16912	1	109339792	109344447	1-111062	109343804	109344447
1_internal_16914	1	171899141	171907895	1-85874	171899141	171900064
1_internal_16914	1	171899141	171907895	1-117391	171905766	171907895
1_internal_16917	1	43520586	43537701	1-127682	43520586	43523123
1_internal_16917	1	43520586	43537701	1-135251	43531923	43537701
1_internal_16921	1	51874881	51884841	1-123115	51874881	51877451
1_internal_16921	1	51874881	51884841	1-123116	51881492	51884841
1_internal_16926	1	150118555	150276303	1-136068	150118555	150129404
1_internal_16926	1	150118555	150276303	1-128461	150130999	150138668
1_internal_16926	1	150118555	150276303	1-113009	150274104	150276303
1_internal_16942	1	204070703	204084004	1-119787	204070703	204075574
1_internal_16942	1	204070703	204084004	1-144965	204076520	204078671
1_internal_16942	1	204070703	204084004	1-139386	204083242	204084004
1_internal_16947	1	144852324	144947332	1-114978	144852324	144854992
1_internal_16947	1	144852324	144947332	1-144293	144855690	144862246
1_internal_16947	1	144852324	144947332	1-128409	144862802	144877036
1_internal_16947	1	144852324	144947332	1-141502	144878852	144883546
1_internal_16947	1	144852324	144947332	1-119302	144884666	144889500
1_internal_16947	1	144852324	144947332	1-128413	144901996	144905895
1_internal_16947	1	144852324	144947332	1-141504	144906417	144909106
1_internal_16947	1	144852324	144947332	1-130917	144909893	144944140
1_internal_16947	1	144852324	144947332	1-88383	144946020	144947332
1_internal_16952	1	120095866	120139033	1-128393	120095866	120097853
1_internal_16952	1	120095866	120139033	1-103872	120107667	120109145
1_internal_16952	1	120095866	120139033	1-103873	120137743	120139033
1_internal_16966	1	42729115	42754527	1-106931	42729115	42730868
1_internal_16966	1	42729115	42754527	1-114377	42754026	42754527
1_internal_16967	1	198170746	198288657	1-144867	198170746	198176132
1_internal_16967	1	198170746	198288657	1-142057	198237750	198239274
1_internal_16967	1	198170746	198288657	1-131388	198285278	198288657
1_internal_16971	1	185291259	185449926	1-94410	185291259	185292489
1_internal_16971	1	185291259	185449926	1-119689	185378674	185379938
1_internal_16971	1	185291259	185449926	1-144837	185446766	185449926
1_internal_16995	1	237102120	237112153	1-124604	237102120	237103058
1_internal_16995	1	237102120	237112153	1-87554	237111001	237112153
1_internal_16996	1	1042706	1061085	1-142706	1042706	1043469
1_internal_16996	1	1042706	1061085	1-118032	1057245	1058600
1_internal_16996	1	1042706	1061085	1-106425	1060039	1061085
1_internal_17018	1	15285471	15364748	1-122572	15285471	15286934
1_internal_17018	1	15285471	15364748	1-132203	15337188	15339720
1_internal_17018	1	15285471	15364748	1-134786	15359657	15361502
1_internal_17018	1	15285471	15364748	1-120474	15362053	15364748
1_internal_17023	1	109319416	109348119	1-125830	109319416	109322708
1_internal_17023	1	109319416	109348119	1-123551	109344955	109348119
1_internal_17034	1	32810599	32830221	1-82738	32810599	32821832
1_internal_17034	1	32810599	32830221	1-143242	32822446	32830221
1_internal_17036	1	10072812	10102426	1-122512	10072812	10073447
1_internal_17036	1	10072812	10102426	1-134713	10101925	10102426
1_internal_17053	1	204051513	204064648	1-144963	204051513	204054331
1_internal_17053	1	204051513	204064648	1-77623	204056468	204059267
1_internal_17053	1	204051513	204064648	1-142145	204063114	204064648
1_internal_17058	1	51086185	51088362	1-110706	51086185	51087117
1_internal_17058	1	51086185	51088362	1-118746	51087726	51088362
1_internal_17060	1	20877705	20882631	1-137527	20877705	20878855
1_internal_17060	1	20877705	20882631	1-132282	20881157	20882631
1_internal_17065	1	236367671	236370565	1-139817	236367671	236368467
1_internal_17065	1	236367671	236370565	1-71613	236369806	236370565
1_internal_17073	1	210018330	210341231	1-117698	210018330	210019090
1_internal_17073	1	210018330	210341231	1-126615	210022973	210030555
1_internal_17073	1	210018330	210341231	1-145085	210033760	210037613
1_internal_17073	1	210018330	210341231	1-106138	210039488	210060435
1_internal_17073	1	210018330	210341231	1-122039	210061412	210061913
1_internal_17073	1	210018330	210341231	1-134136	210110000	210113918
1_internal_17073	1	210018330	210341231	1-61778	210157173	210158195
1_internal_17073	1	210018330	210341231	1-129111	210161143	210162884
1_internal_17073	1	210018330	210341231	1-104380	210165849	210167025
1_internal_17073	1	210018330	210341231	1-131587	210176524	210177025
1_internal_17073	1	210018330	210341231	1-134137	210197639	210198140
1_internal_17073	1	210018330	210341231	1-139491	210290281	210291692
1_internal_17073	1	210018330	210341231	1-134138	210324653	210325287
1_internal_17073	1	210018330	210341231	1-129112	210340183	210341231
1_internal_17100	1	6983619	6985540	1-129570	6983619	6984247
1_internal_17100	1	6983619	6985540	1-134654	6984759	6985540
1_internal_17107	1	51408492	51412504	1-132796	51408492	51408993
1_internal_17107	1	51408492	51412504	1-88040	51411401	51412504
1_internal_17110	1	39717216	39846253	1-103311	39717216	39722549
1_internal_17110	1	39717216	39846253	1-118597	39843172	39846253
1_internal_17112	1	42191934	42208735	1-125271	42191934	42193505
1_internal_17112	1	42191934	42208735	1-137936	42203847	42208735
1_internal_17123	1	77906995	78122925	1-109016	77906995	77909840
1_internal_17123	1	77906995	78122925	1-135654	77921492	77926313
1_internal_17123	1	77906995	78122925	1-130539	78111969	78113862
1_internal_17123	1	77906995	78122925	1-135666	78120524	78122925
1_internal_17130	1	224206940	224269087	1-73451	224206940	224207785
1_internal_17130	1	224206940	224269087	1-86146	224267543	224269087
1_internal_17132	1	239154530	239377129	1-117972	239154530	239156246
1_internal_17132	1	239154530	239377129	1-60302	239275423	239276473
1_internal_17132	1	239154530	239377129	1-120199	239287759	239294100
1_internal_17132	1	239154530	239377129	1-99413	239375695	239377129
1_internal_17134	1	32258102	32430513	1-98177	32258102	32258737
1_internal_17134	1	32258102	32430513	1-143228	32314064	32314801
1_internal_17134	1	32258102	32430513	1-116333	32426578	32430513
1_internal_17150	1	160737827	160749581	1-119422	160737827	160738328
1_internal_17150	1	160737827	160749581	1-78511	160748652	160749581
1_internal_17154	1	98429637	98443627	1-133272	98429637	98430138
1_internal_17154	1	98429637	98443627	1-89641	98442398	98443627
1_internal_17157	1	39580289	39621370	1-92208	39580289	39585691
1_internal_17157	1	39580289	39621370	1-135171	39591750	39599560
1_internal_17157	1	39580289	39621370	1-112347	39610491	39611772
1_internal_17157	1	39580289	39621370	1-81527	39616325	39621370
1_internal_17161	1	10723341	10839284	1-86364	10723341	10724302
1_internal_17161	1	10723341	10839284	1-106533	10836174	10837164
1_internal_17161	1	10723341	10839284	1-108366	10838475	10839284
1_internal_17162	1	231385895	231403546	1-129355	231385895	231386396
1_internal_17162	1	231385895	231403546	1-104542	231399954	231403546
1_internal_17172	1	230707459	230725601	1-94703	230707459	230708922
1_internal_17172	1	230707459	230725601	1-122219	230719868	230720499
1_internal_17172	1	230707459	230725601	1-113677	230722862	230723569
1_internal_17172	1	230707459	230725601	1-142495	230724945	230725601
1_internal_17180	1	200780153	200788698	1-99088	200780153	200780911
1_internal_17180	1	200780153	200788698	1-136540	200781564	200783072
1_internal_17180	1	200780153	200788698	1-87284	200786588	200788698
1_internal_17195	1	243336580	243365357	1-145483	243336580	243342668
1_internal_17195	1	243336580	243365357	1-106383	243359294	243365357
1_internal_17204	1	220920511	220924213	1-136824	220920511	220922847
1_internal_17204	1	220920511	220924213	1-117789	220923433	220924213
1_internal_17227	1	26257136	26296227	1-127409	26257136	26263776
1_internal_17227	1	26257136	26296227	1-134966	26293831	26296227
1_internal_17231	1	155387803	155434215	1-115090	155387803	155388701
1_internal_17231	1	155387803	155434215	1-115091	155432024	155434215
1_internal_17239	1	14101633	14104633	1-142903	14101633	14103151
1_internal_17239	1	14101633	14104633	1-124864	14103939	14104633
1_internal_17241	1	190092926	190139036	1-95917	190092926	190093553
1_internal_17241	1	190092926	190139036	1-65825	190094739	190095511
1_internal_17241	1	190092926	190139036	1-99063	190097865	190100183
1_internal_17241	1	190092926	190139036	1-100717	190109853	190110483
1_internal_17241	1	190092926	190139036	1-77583	190122990	190125273
1_internal_17241	1	190092926	190139036	1-136500	190137643	190139036
1_internal_17247	1	234810643	234820404	1-115799	234810643	234813023
1_internal_17247	1	234810643	234820404	1-91824	234819010	234820404
1_internal_17252	1	224885127	224925806	1-145227	224885127	224887466
1_internal_17252	1	224885127	224925806	1-94650	224924030	224925806
1_internal_17254	1	159885377	159896479	1-113090	159885377	159886746
1_internal_17254	1	159885377	159896479	1-113091	159887367	159889120
1_internal_17254	1	159885377	159896479	1-133611	159891290	159896479
1_internal_17265	1	58823924	58857285	1-120989	58823924	58824671
1_internal_17265	1	58823924	58857285	1-116640	58856638	58857285
1_internal_17272	1	205131088	205146692	1-51376	205131088	205132251
1_internal_17272	1	205131088	205146692	1-113441	205144353	205146692
1_internal_17277	1	205538611	205548136	1-145008	205538611	205541522
1_internal_17277	1	205538611	205548136	1-111581	205545923	205548136
1_internal_17286	1	112246130	112257610	1-141385	112246130	112253476
1_internal_17286	1	112246130	112257610	1-94098	112254149	112257610
1_internal_17297	1	169570625	169681517	1-136316	169570625	169571126
1_internal_17297	1	169570625	169681517	1-95802	169613212	169614256
1_internal_17297	1	169570625	169681517	1-121683	169618834	169621239
1_internal_17297	1	169570625	169681517	1-104091	169622696	169624006
1_internal_17297	1	169570625	169681517	1-139041	169627391	169629549
1_internal_17297	1	169570625	169681517	1-66656	169680489	169681517
1_internal_17298	1	9966675	9975507	1-112019	9966675	9970071
1_internal_17298	1	9966675	9975507	1-142841	9974389	9975507
1_internal_17315	1	242149439	242152303	1-113768	242149439	242150162
1_internal_17315	1	242149439	242152303	1-59571	242151669	242152303
1_internal_17320	1	215767672	215774242	1-131662	215767672	215768723
1_internal_17320	1	215767672	215774242	1-55949	215772825	215774242
1_internal_17321	1	87597464	87637500	1-80569	87597464	87603680
1_internal_17321	1	87597464	87637500	1-107256	87614499	87621950
1_internal_17321	1	87597464	87637500	1-119035	87633008	87637500
1_internal_17327	1	52033463	52051320	1-125406	52033463	52036453
1_internal_17327	1	52033463	52051320	1-105233	52037752	52038520
1_internal_17327	1	52033463	52051320	1-103455	52039890	52042381
1_internal_17327	1	52033463	52051320	1-114473	52047084	52051320
1_internal_17328	1	147916883	147922896	1-128448	147916883	147917600
1_internal_17328	1	147916883	147922896	1-72215	147921651	147922896
1_internal_17333	1	48463506	48507789	1-105212	48463506	48464151
1_internal_17333	1	48463506	48507789	1-101718	48482108	48483004
1_internal_17333	1	48463506	48507789	1-130268	48494169	48494836
1_internal_17333	1	48463506	48507789	1-140757	48496337	48496838
1_internal_17333	1	48463506	48507789	1-138034	48499438	48502854
1_internal_17333	1	48463506	48507789	1-118720	48503847	48507789
1_internal_17360	1	39790462	39825560	1-127615	39790462	39791732
1_internal_17360	1	39790462	39825560	1-122944	39804039	39806542
1_internal_17360	1	39790462	39825560	1-122945	39812347	39825560
1_internal_17364	1	19993160	19998768	1-129772	19993160	19995615
1_internal_17364	1	19993160	19998768	1-140250	19996337	19998768
1_internal_17377	1	23876954	23962355	1-104905	23876954	23897789
1_internal_17377	1	23876954	23962355	1-129842	23902018	23905478
1_internal_17377	1	23876954	23962355	1-64475	23906627	23908452
1_internal_17377	1	23876954	23962355	1-116211	23909094	23910295
1_internal_17377	1	23876954	23962355	1-118354	23923894	23926071
1_internal_17377	1	23876954	23962355	1-101410	23960928	23962355
1_internal_17392	1	206099729	206567554	1-134078	206099729	206102732
1_internal_17392	1	206099729	206567554	1-44440	206558606	206560795
1_internal_17392	1	206099729	206567554	1-136662	206566014	206567554
1_internal_17398	1	225727861	225738452	1-139622	225727861	225728362
1_internal_17398	1	225727861	225738452	1-145231	225729605	225738452
1_internal_17403	1	83870724	83913411	1-135683	83870724	83871225
1_internal_17403	1	83870724	83913411	1-62228	83909917	83913411
1_internal_17404	1	24525822	24721413	1-94998	24525822	24526323
1_internal_17404	1	24525822	24721413	1-93527	24528219	24529028
1_internal_17404	1	24525822	24721413	1-132360	24615700	24617263
1_internal_17404	1	24525822	24721413	1-132361	24670299	24671091
1_internal_17404	1	24525822	24721413	1-118360	24717372	24721413
1_internal_17414	1	20538117	20548178	1-142998	20538117	20540020
1_internal_17414	1	20538117	20548178	1-112129	20547677	20548178
1_internal_17425	1	149204021	149228223	1-85719	149204021	149204952
1_internal_17425	1	149204021	149228223	1-123726	149217611	149218294
1_internal_17425	1	149204021	149228223	1-144343	149226696	149228223
1_internal_17426	1	88416854	88696228	1-143915	88416854	88418345
1_internal_17426	1	88416854	88696228	1-130608	88420281	88422251
1_internal_17426	1	88416854	88696228	1-114722	88695727	88696228
1_internal_17437	1	24738163	24778677	1-112176	24738163	24772424
1_internal_17437	1	24738163	24778677	1-140340	24775050	24776674
1_internal_17437	1	24738163	24778677	1-120590	24777343	24778677
1_internal_17440	1	53796446	54024128	1-135401	53796446	53796947
1_internal_17440	1	53796446	54024128	1-123137	54022989	54024128
1_internal_17452	1	59183178	59187815	1-130359	59183178	59185818
1_internal_17452	1	59183178	59187815	1-135464	59186830	59187815
1_internal_17454	1	10217952	10442271	1-142852	10217952	10226644
1_internal_17454	1	10217952	10442271	1-134722	10393298	10409831
1_internal_17454	1	10217952	10442271	1-80118	10410535	10415887
1_internal_17454	1	10217952	10442271	1-58915	10418249	10422708
1_internal_17454	1	10217952	10442271	1-73617	10433446	10442271
1_internal_17456	1	177206933	177218940	1-144718	177206933	177209474
1_internal_17456	1	177206933	177218940	1-136388	177212549	177213227
1_internal_17456	1	177206933	177218940	1-117447	177214546	177218940
1_internal_17459	1	956263	963564	1-137192	956263	957016
1_internal_17459	1	956263	963564	1-106424	957714	963564
1_internal_17463	1	243788859	243792450	1-108196	243788859	243789776
1_internal_17463	1	243788859	243792450	1-126956	243790574	243792450
1_internal_17496	1	168745064	168952575	1-131178	168745064	168746011
1_internal_17496	1	168745064	168952575	1-133717	168951713	168952575
1_internal_17497	1	54493491	54516005	1-98383	54493491	54498639
1_internal_17497	1	54493491	54516005	1-88063	54503051	54504792
1_internal_17497	1	54493491	54516005	1-123142	54506984	54516005
1_internal_17498	1	168572166	168708372	1-131175	168572166	168574548
1_internal_17498	1	168572166	168708372	1-87178	168581139	168585189
1_internal_17498	1	168572166	168708372	1-94309	168586402	168589143
1_internal_17498	1	168572166	168708372	1-128698	168589837	168591315
1_internal_17498	1	168572166	168708372	1-136303	168603631	168608082
1_internal_17498	1	168572166	168708372	1-119510	168642072	168644094
1_internal_17498	1	168572166	168708372	1-75296	168644728	168647423
1_internal_17498	1	168572166	168708372	1-67535	168657166	168659242
1_internal_17498	1	168572166	168708372	1-131176	168678336	168679204
1_internal_17498	1	168572166	168708372	1-121676	168687210	168687711
1_internal_17498	1	168572166	168708372	1-119511	168703467	168708372
1_internal_17512	1	234213318	234447042	1-110002	234213318	234214815
1_internal_17512	1	234213318	234447042	1-145397	234215477	234216107
1_internal_17512	1	234213318	234447042	1-134418	234445140	234447042
1_internal_17516	1	213339923	213416050	1-126695	213339923	213340990
1_internal_17516	1	213339923	213416050	1-136791	213414678	213416050
1_internal_17527	1	72292656	72423152	1-138298	72292656	72295557
1_internal_17527	1	72292656	72423152	1-138299	72296787	72298180
1_internal_17527	1	72292656	72423152	1-135614	72299012	72299513
1_internal_17527	1	72292656	72423152	1-116784	72339184	72339902
1_internal_17527	1	72292656	72423152	1-130499	72415235	72416893
1_internal_17527	1	72292656	72423152	1-135615	72421115	72421616
1_internal_17527	1	72292656	72423152	1-86833	72422522	72423152
1_internal_17528	1	145393672	145403770	1-136034	145393672	145399845
1_internal_17528	1	145393672	145403770	1-136035	145401361	145403770
1_internal_17545	1	153460310	153467437	1-144396	153460310	153461649
1_internal_17545	1	153460310	153467437	1-138834	153462279	153464383
1_internal_17545	1	153460310	153467437	1-92728	153465827	153467437
1_internal_17548	1	174081440	174126877	1-141883	174081440	174082466
1_internal_17548	1	174081440	174126877	1-128762	174125708	174126877
1_internal_17549	1	3220467	3283717	1-99496	3220467	3221380
1_internal_17549	1	3220467	3283717	1-106446	3282531	3283717
1_internal_17574	1	12232344	12269253	1-106551	12232344	12235992
1_internal_17574	1	12232344	12269253	1-129666	12236673	12237174
1_internal_17574	1	12232344	12269253	1-134745	12268337	12269253
1_internal_17590	1	174765463	174938862	1-128772	174765463	174775686
1_internal_17590	1	174765463	174938862	1-46882	174922421	174930252
1_internal_17590	1	174765463	174938862	1-136371	174932365	174938862
1_internal_17601	1	33733625	33739404	1-122874	33733625	33735271
1_internal_17601	1	33733625	33739404	1-132534	33737446	33739404
1_internal_17605	1	87691656	87745919	1-143910	87691656	87692435
1_internal_17605	1	87691656	87745919	1-130602	87744828	87745919
1_internal_17616	1	89461383	89471380	1-77258	89461383	89463437
1_internal_17616	1	89461383	89471380	1-121229	89470748	89471380
1_internal_17622	1	19822050	19841471	1-127296	19822050	19822909
1_internal_17622	1	19822050	19841471	1-140246	19840970	19841471
1_internal_17634	1	214612325	214620989	1-134213	214612325	214615260
1_internal_17634	1	214612325	214620989	1-142325	214616759	214620989
1_internal_17636	1	225715888	225726957	1-134281	225715888	225716389
1_internal_17636	1	225715888	225726957	1-115669	225725485	225726957
1_internal_17642	1	207222138	207251412	1-117663	207222138	207230498
1_internal_17642	1	207222138	207251412	1-111601	207231543	207234282
1_internal_17642	1	207222138	207251412	1-113470	207237043	207238798
1_internal_17642	1	207222138	207251412	1-111602	207239374	207239875
1_internal_17642	1	207222138	207251412	1-109784	207241295	207249146
1_internal_17642	1	207222138	207251412	1-96041	207249718	207251412
1_internal_17653	1	198805626	198889958	1-131394	198805626	198807600
1_internal_17653	1	198805626	198889958	1-99077	198808309	198809443
1_internal_17653	1	198805626	198889958	1-31259	198814298	198820168
1_internal_17653	1	198805626	198889958	1-115409	198825548	198831932
1_internal_17653	1	198805626	198889958	1-111500	198833610	198839475
1_internal_17653	1	198805626	198889958	1-133938	198842531	198843488
1_internal_17653	1	198805626	198889958	1-121870	198844126	198846613
1_internal_17653	1	198805626	198889958	1-139286	198847468	198850870
1_internal_17653	1	198805626	198889958	1-117548	198851973	198854292
1_internal_17653	1	198805626	198889958	1-117549	198855123	198863468
1_internal_17653	1	198805626	198889958	1-142068	198864737	198867367
1_internal_17653	1	198805626	198889958	1-126444	198867970	198889958
1_internal_17658	1	225739076	225756430	1-136866	225739076	225743160
1_internal_17658	1	225739076	225756430	1-109911	225753293	225756430
1_internal_17659	1	26051479	26057801	1-140363	26051479	26055238
1_internal_17659	1	26051479	26057801	1-122740	26056365	26057801
1_internal_17665	1	24944808	24950698	1-127384	24944808	24949269
1_internal_17665	1	24944808	24950698	1-122726	24950197	24950698
1_internal_17666	1	219813076	219987473	1-102677	219813076	219813841
1_internal_17666	1	219813076	219987473	1-145181	219831974	219836870
1_internal_17666	1	219813076	219987473	1-126723	219838692	219839510
1_internal_17666	1	219813076	219987473	1-108024	219886995	219888006
1_internal_17666	1	219813076	219987473	1-122115	219985337	219987473
1_internal_17688	1	201628735	201638988	1-139320	201628735	201632624
1_internal_17688	1	201628735	201638988	1-128951	201637984	201638988
1_internal_17702	1	155424863	155450288	1-141638	155424863	155428392
1_internal_17702	1	155424863	155450288	1-107589	155436211	155438568
1_internal_17702	1	155424863	155450288	1-89818	155439278	155450288
1_internal_17703	1	235571700	235575661	1-122288	235571700	235572829
1_internal_17703	1	235571700	235575661	1-139810	235573585	235575661
1_internal_17705	1	110387519	110399138	1-135892	110387519	110388155
1_internal_17705	1	110387519	110399138	1-144135	110398074	110399138
1_internal_17714	1	44280304	44302638	1-108777	44280304	44280805
1_internal_17714	1	44280304	44302638	1-87997	44299826	44302638
1_internal_17716	1	67127915	67216553	1-141013	67127915	67129513
1_internal_17716	1	67127915	67216553	1-127966	67187634	67192411
1_internal_17716	1	67127915	67216553	1-135572	67215415	67216553
1_internal_17763	1	204790245	204861436	1-106073	204790245	204791367
1_internal_17763	1	204790245	204861436	1-117620	204795747	204804109
1_internal_17763	1	204790245	204861436	1-142169	204807931	204820242
1_internal_17763	1	204790245	204861436	1-131508	204820905	204861436
1_internal_17775	1	210756438	211032902	1-115574	210756438	210764123
1_internal_17775	1	210756438	211032902	1-111631	210797033	210802849
1_internal_17775	1	210756438	211032902	1-97656	210803962	210808564
1_internal_17775	1	210756438	211032902	1-113508	211021253	211032902
1_internal_17780	1	27857958	27873961	1-137677	27857958	27860320
1_internal_17780	1	27857958	27873961	1-95043	27868670	27873961
1_internal_17797	1	15251215	15373841	1-118232	15251215	15258672
1_internal_17797	1	15251215	15373841	1-76828	15261068	15264867
1_internal_17797	1	15251215	15373841	1-56816	15266101	15275114
1_internal_17797	1	15251215	15373841	1-127209	15284197	15284891
1_internal_17797	1	15251215	15373841	1-112066	15288117	15289601
1_internal_17797	1	15251215	15373841	1-113994	15290815	15292230
1_internal_17797	1	15251215	15373841	1-137427	15293531	15297344
1_internal_17797	1	15251215	15373841	1-129692	15303565	15305275
1_internal_17797	1	15251215	15373841	1-73639	15306867	15308189
1_internal_17797	1	15251215	15373841	1-137428	15312811	15313312
1_internal_17797	1	15251215	15373841	1-137429	15314140	15316660
1_internal_17797	1	15251215	15373841	1-108404	15317816	15319056
1_internal_17797	1	15251215	15373841	1-91995	15320859	15323808
1_internal_17797	1	15251215	15373841	1-132205	15347182	15358602
1_internal_17797	1	15251215	15373841	1-127212	15365590	15373841
1_internal_17807	1	169067343	169107432	1-63262	169067343	169101043
1_internal_17807	1	169067343	169107432	1-102331	169101543	169107432
1_internal_17817	1	160097618	160108123	1-67504	160097618	160099815
1_internal_17817	1	160097618	160108123	1-141700	160106255	160108123
1_internal_17849	1	234870459	234884570	1-131866	234870459	234874817
1_internal_17849	1	234870459	234884570	1-101041	234878613	234884570
1_internal_17872	1	97471338	97992259	1-95519	97471338	97473731
1_internal_17872	1	97471338	97992259	1-130700	97990650	97992259
1_internal_17875	1	40764965	40776863	1-130121	40764965	40766217
1_internal_17875	1	40764965	40776863	1-135210	40770209	40772505
1_internal_17875	1	40764965	40776863	1-93705	40773122	40776863
1_internal_17879	1	211532770	211534748	1-109837	211532770	211533271
1_internal_17879	1	211532770	211534748	1-111644	211534120	211534748
1_internal_17895	1	205669750	205674647	1-65019	205669750	205671441
1_internal_17895	1	205669750	205674647	1-129048	205672154	205674647
1_internal_17903	1	95786470	95907026	1-85593	95786470	95789358
1_internal_17903	1	95786470	95907026	1-83092	95872807	95873922
1_internal_17903	1	95786470	95907026	1-130680	95904015	95904516
1_internal_17903	1	95786470	95907026	1-133251	95905800	95907026
1_internal_17904	1	21056543	21060886	1-140266	21056543	21057044
1_internal_17904	1	21056543	21060886	1-140267	21058847	21060886
1_internal_17912	1	61884852	61904347	1-116681	61884852	61885853
1_internal_17912	1	61884852	61904347	1-138177	61903846	61904347
1_internal_17914	1	16832400	17044600	1-35392	16832400	16842948
1_internal_17914	1	16832400	17044600	1-142941	16886264	16895454
1_internal_17914	1	16832400	17044600	1-110293	16898291	16899116
1_internal_17914	1	16832400	17044600	1-82591	16900491	16901251
1_internal_17914	1	16832400	17044600	1-122605	16902754	16903422
1_internal_17914	1	16832400	17044600	1-134820	16904479	16908995
1_internal_17914	1	16832400	17044600	1-127248	16910931	16912977
1_internal_17914	1	16832400	17044600	1-92015	16913908	16916925
1_internal_17914	1	16832400	17044600	1-52789	16917737	16953441
1_internal_17914	1	16832400	17044600	1-142945	16953994	16955834
1_internal_17914	1	16832400	17044600	1-122610	16958199	16972735
1_internal_17914	1	16832400	17044600	1-142947	16980995	16981496
1_internal_17914	1	16832400	17044600	1-96481	17035979	17040509
1_internal_17914	1	16832400	17044600	1-112094	17043928	17044600
1_internal_17921	1	4481534	4546351	1-115936	4481534	4482165
1_internal_17921	1	4481534	4546351	1-97911	4490458	4492309
1_internal_17921	1	4481534	4546351	1-118078	4543288	4546351
1_internal_17928	1	35251732	35319318	1-108665	35251732	35252774
1_internal_17928	1	35251732	35319318	1-50459	35297118	35299743
1_internal_17928	1	35251732	35319318	1-135107	35300442	35302225
1_internal_17928	1	35251732	35319318	1-127555	35307394	35313760
1_internal_17928	1	35251732	35319318	1-135109	35315702	35319318
1_internal_17945	1	225804979	225816094	1-139627	225804979	225806367
1_internal_17945	1	225804979	225816094	1-126762	225813548	225816094
1_internal_17947	1	111005749	111007744	1-130789	111005749	111006403
1_internal_17947	1	111005749	111007744	1-130790	111007243	111007744
1_internal_17954	1	48535143	48681313	1-140759	48535143	48535644
1_internal_17954	1	48535143	48681313	1-85358	48680277	48681313
1_internal_17966	1	212840681	212976273	1-117746	212840681	212841756
1_internal_17966	1	212840681	212976273	1-124381	212974455	212976273
1_internal_17975	1	230448539	230552785	1-115746	230448539	230451500
1_internal_17975	1	230448539	230552785	1-77752	230452168	230460764
1_internal_17975	1	230448539	230552785	1-120098	230461274	230465335
1_internal_17975	1	230448539	230552785	1-139726	230465933	230474296
1_internal_17975	1	230448539	230552785	1-126821	230476109	230515044
1_internal_17975	1	230448539	230552785	1-145330	230515932	230525009
1_internal_17975	1	230448539	230552785	1-136974	230525764	230530317
1_internal_17975	1	230448539	230552785	1-99354	230533396	230539186
1_internal_17975	1	230448539	230552785	1-117908	230548776	230552785
1_internal_17993	1	100816343	100854046	1-98664	100816343	100821835
1_internal_17993	1	100816343	100854046	1-130722	100852850	100854046
1_internal_17996	1	44045767	44078062	1-143443	44045767	44047618
1_internal_17996	1	44045767	44078062	1-118669	44050604	44053209
1_internal_17996	1	44045767	44078062	1-135266	44060458	44061773
1_internal_17996	1	44045767	44078062	1-140691	44065248	44069202
1_internal_17996	1	44045767	44078062	1-143447	44077345	44078062
1_internal_18004	1	183512255	183579481	1-84629	183512255	183525966
1_internal_18004	1	183512255	183579481	1-111455	183557535	183563807
1_internal_18004	1	183512255	183579481	1-119659	183564976	183570355
1_internal_18004	1	183512255	183579481	1-144808	183571048	183574195
1_internal_18004	1	183512255	183579481	1-100692	183576240	183579481
1_internal_18018	1	65059881	65145652	1-112602	65059881	65061127
1_internal_18018	1	65059881	65145652	1-130419	65144956	65145652
1_internal_18043	1	19464847	19485050	1-108434	19464847	19467870
1_internal_18043	1	19464847	19485050	1-129758	19470026	19470849
1_internal_18043	1	19464847	19485050	1-142975	19471450	19471951
1_internal_18043	1	19464847	19485050	1-108435	19481675	19485050
1_internal_18048	1	98203574	98221260	1-138532	98203574	98204223
1_internal_18048	1	98203574	98221260	1-144051	98220279	98221260
1_internal_18067	1	170548829	170589234	1-131192	170548829	170550607
1_internal_18067	1	170548829	170589234	1-133734	170588097	170589234
1_internal_18098	1	42720992	42745683	1-125275	42720992	42727890
1_internal_18098	1	42720992	42745683	1-116468	42744230	42745683
1_internal_18123	1	172319470	172351550	1-121720	172319470	172330681
1_internal_18123	1	172319470	172351550	1-98985	172350007	172351550
1_internal_18126	1	202217867	202221022	1-136566	202217867	202218928
1_internal_18126	1	202217867	202221022	1-113389	202219641	202221022
1_internal_18137	1	246428547	246501522	1-87593	246428547	246429514
1_internal_18137	1	246428547	246501522	1-126982	246435436	246436351
1_internal_18137	1	246428547	246501522	1-145540	246436967	246439519
1_internal_18137	1	246428547	246501522	1-104650	246499700	246501522
1_internal_18160	1	36652034	36684062	1-93667	36652034	36656959
1_internal_18160	1	36652034	36684062	1-68050	36657744	36661753
1_internal_18160	1	36652034	36684062	1-135139	36662258	36667668
1_internal_18160	1	36652034	36684062	1-45614	36668702	36670953
1_internal_18160	1	36652034	36684062	1-137835	36672657	36673457
1_internal_18160	1	36652034	36684062	1-106843	36674942	36675571
1_internal_18160	1	36652034	36684062	1-105076	36682381	36684062
1_internal_18165	1	10284769	10319434	1-140080	10284769	10286655
1_internal_18165	1	10284769	10319434	1-124828	10300883	10304243
1_internal_18165	1	10284769	10319434	1-80116	10317301	10319434
1_internal_18173	1	116851900	116878269	1-102116	116851900	116856181
1_internal_18173	1	116851900	116878269	1-125945	116857276	116860397
1_internal_18173	1	116851900	116878269	1-130859	116868274	116869457
1_internal_18173	1	116851900	116878269	1-128374	116870465	116878269
1_internal_18176	1	206113308	206569315	1-75464	206113308	206113963
1_internal_18176	1	206113308	206569315	1-113456	206555954	206558083
1_internal_18176	1	206113308	206569315	1-50811	206568535	206569315
1_internal_18195	1	18441757	18560866	1-129745	18441757	18442258
1_internal_18195	1	18441757	18560866	1-86428	18444092	18447329
1_internal_18195	1	18441757	18560866	1-134841	18551599	18552411
1_internal_18195	1	18441757	18560866	1-106618	18553433	18558226
1_internal_18195	1	18441757	18560866	1-134842	18559796	18560866
1_internal_18211	1	93382963	93388834	1-107299	93382963	93383738
1_internal_18211	1	93382963	93388834	1-143974	93385989	93388834
1_internal_18249	1	214397768	214435496	1-106196	214397768	214398854
1_internal_18249	1	214397768	214435496	1-115618	214434995	214435496
1_internal_18270	1	179940621	179946989	1-115322	179940621	179941800
1_internal_18270	1	179940621	179946989	1-124058	179944852	179946989
1_internal_18287	1	95602721	95606549	1-112819	95602721	95603222
1_internal_18287	1	95602721	95606549	1-119123	95606048	95606549
1_internal_18288	1	229121930	229212325	1-131780	229121930	229129420
1_internal_18288	1	229121930	229212325	1-131784	229157469	229161843
1_internal_18288	1	229121930	229212325	1-70552	229210084	229212325
1_internal_18295	1	155410355	155470973	1-88439	155410355	155413102
1_internal_18295	1	155410355	155470973	1-111245	155468920	155470973
1_internal_18328	1	242546968	242613590	1-115847	242546968	242547469
1_internal_18328	1	242546968	242613590	1-117996	242591396	242592156
1_internal_18328	1	242546968	242613590	1-126934	242611573	242613590
1_internal_18338	1	230531647	230553819	1-142490	230531647	230532148
1_internal_18338	1	230531647	230553819	1-131822	230553318	230553819
1_internal_18353	1	178985496	179023171	1-144744	178985496	178987561
[truncated: 38,821 more rows]

## Sheet: Supplementary Table 3
Supplementary Tabel 3. Contingency table for determining SCZ-specific CRD peak enrichment for fetal vs adult regulatory activity.
Tables outline the number of peaks within SCZ specific CRDs vs shared CRDs that overlap peaks detected in only adults or only fetal samples.
	Peak in SCZ-specific CRD	Peak in shared CRD			Peak in SCZ-specific CRD	Peak in shared CRD
In fetal	81	274		In adult	827	6,808
Not in fetal	6,569	33,895		Not in adult	5,823	27,361
Total	6,650	34,169		Total	6,650	34,169

## Sheet: Supplementary Table 4
Supplementary Tabel 4. SCZ heritibility results using MAGMA and partitioned LDSC.
A. MAGMA
Tested group	Category	n of peaks	beta	SE	p-value	Bonferroni-adjusted p-value
DAC vs rest	DAC	4814	-0.020187	0.022126	0.81921	1
DAC vs rest	non-DAC	42421	0.020187	0.022126	0.18079	1
within DAC	DAC up	1598	0.12127	0.035291	0.00029521	0.002
within DAC	DAC down	3216	-0.10522	0.027551	0.99993	1
SCZ CRDs	SCZ-specific	5505	0.04491	0.01857	0.0077976	0.046
SCZ CRDs	shared	30116	-0.04491	0.01857	0.9922	1
B. Partitioned LDSC
Category	Prop SNPs	Prop h2	Prop h2 SE	Enrichment	Enrichment SE	Enrichment p-value	Bonferroni-adjusted p-value	Coefficient	Coefficient SE	Coefficient z-score
SCZ-specific CRDs	0.00415775	0.0193425	0.00470628	4.65217	1.13193	0.00145149	0.007	1.36e-07	6.39e-08	2.12098
Shared CRDs	0.0418066	0.112497	0.00964056	2.69088	0.230599	1.36e-11	6.8e-11	5.66e-08	1.51e-08	3.7383
DAC	0.00498427	0.011122	0.00334849	2.23142	0.671812	0.0695845	0.34	1.23e-08	3.78e-08	0.325247
DAC up	0.00159969	0.0139925	0.00386983	8.747	2.41912	0.00189893	0.009	3.66e-07	1.38e-07	2.64331
DAC down	0.00338458	0.0010362	0.00178698	0.306152	0.527977	0.191362	0.96	-8.95e-08	2.98e-08	-3.00366

## Sheet: Supplementary Table 5
Supplementary Table 5. CRD-gene associations at FDR 5% in SCZ cases (n=59) using the CRD correlation map identified in SCZ cases only.
Column "SCZ-specific CRD" indicates a CRD that was identified in SCZ cases and was composed of peaks not part of any CRD in controls
Gene ID	Gene name	Gene chr	Gene start	strand	n of CRDs in cis	CRD ID	SCZ-specific CRD	CRD chr	CRD start	CRD end	pvalue	R2 linear regression	beta
ENSG00000122497.13	NBPF14	1	148025863	-	8	1_internal_13362	0	1	147993557	148002212	1.69813e-11	0.55117	0.745284
ENSG00000219481.6	NBPF1	1	16940057	-	12	1_internal_17914	0	1	16832401	17044600	3.60916e-11	0.539304	0.720988
ENSG00000134184.8	GSTM1	1	110230436	+	19	1_internal_15098	0	1	110229812	110254740	4.68311e-09	0.455062	0.688228
ENSG00000242569.3	RP11-435B5.3	1	143347958	+	6	1_internal_20455	0	1	142795581	143467424	4.2401e-08	0.412212	0.636359
ENSG00000238261.5	RP11-435B5.5	1	143377281	+	6	1_internal_20455	0	1	142795581	143467424	8.99618e-08	0.396863	0.590475
ENSG00000162669.11	HFM1	1	91870426	-	6	1_internal_14450	0	1	91810951	91870788	2.4812e-07	0.375564	0.587686
ENSG00000203663.2	OR2L2	1	248201474	+	3	1_internal_13686	0	1	248100415	248179785	3.46593e-07	0.368394	0.582178
ENSG00000234978.1	RP11-423O2.5	1	142816004	-	3	1_internal_20455	0	1	142795581	143467424	5.62019e-07	0.357889	0.60459
ENSG00000084628.5	NKAIN1	1	31712401	-	12	1_internal_22078	0	1	31625010	31867964	7.8914e-07	0.350417	0.604382
ENSG00000238142.1	RP11-108M9.4	1	17216144	-	11	1_internal_14704	0	1	17205500	17261063	1.49291e-06	0.336164	0.556859
ENSG00000196071.3	OR2L13	1	248100493	+	2	1_internal_13686	0	1	248100415	248179785	1.64322e-06	0.333995	0.552511
ENSG00000187010.14	RHD	1	25598884	+	21	1_internal_14874	0	1	25577557	25657165	1.88221e-06	0.330913	0.545859
ENSG00000243452.3	NBPF15	1	148555979	+	9	1_internal_14552	0	1	148598193	149225880	1.96299e-06	0.329957	0.553297
ENSG00000163239.8	TDRD10	1	154474695	+	13	1_internal_17231	1	1	155387804	155434215	3.5977e-06	0.316032	-0.621232
ENSG00000185044.10	RP11-435B5.4	1	143467632	-	6	1_internal_20455	0	1	142795581	143467424	1.33204e-05	0.285056	0.427366
ENSG00000255168.1	RP11-458D21.5	1	145209145	+	10	1_internal_21737	0	1	145187124	145311809	1.46047e-05	0.282832	0.520377
ENSG00000131781.8	FMO5	1	146714700	-	6	1_internal_15244	0	1	146660643	146716199	1.94567e-05	0.275862	0.586643
ENSG00000185668.5	POU3F1	1	38512450	-	10	1_internal_20575	1	1	39352103	39382289	2.23708e-05	0.27245	0.534056
ENSG00000213240.7	NOTCH2NL	1	145209119	+	10	1_internal_21737	0	1	145187124	145311809	3.54322e-05	0.261108	0.487769
ENSG00000254685.2	FPGT	1	74663896	+	2	1_internal_15166	0	1	74667372	74678537	3.63425e-05	0.260478	0.516071
ENSG00000203849.6	RP11-417J8.6	1	142729967	-	3	1_internal_20455	0	1	142795581	143467424	7.75494e-05	0.241447	0.464773
ENSG00000144115.12	THNSL2	2	88469835	+	6	2_internal_13328	0	2	88460800	88487288	1.08557e-08	0.439075	0.66079
ENSG00000272769.1	RP11-725P16.2	2	133104870	-	7	2_internal_13170	0	2	133061784	133113812	9.18936e-08	0.396424	0.647411
ENSG00000185404.12	SP140L	2	231191899	+	19	2_internal_15356	0	2	230291354	230555166	3.66811e-07	0.36717	0.642353
ENSG00000222014.4	RAB6C	2	130737235	+	7	2_internal_12106	0	2	130680464	130751000	1.6933e-06	0.333315	0.545061
ENSG00000242086.4	LINC00969	3	195384933	+	16	3_internal_15382	0	3	195351971	195718205	1.35285e-09	0.477877	0.658762
ENSG00000272792.1	RP11-141C7.4	3	195366861	+	16	3_internal_15382	0	3	195351971	195718205	1.28364e-06	0.339566	0.522448
ENSG00000189366.5	ALG1L	3	125655882	-	7	3_internal_11876	0	3	125690614	125710164	1.56899e-06	0.335041	0.597876
ENSG00000170854.13	MINA	3	97691301	-	5	3_internal_15633	0	3	97535572	97692256	6.08815e-06	0.30373	0.583027
ENSG00000114547.5	ROPN1B	3	125687987	+	7	3_internal_11876	0	3	125690614	125710164	1.45128e-05	0.282985	0.494663
ENSG00000080200.5	CRYBG3	3	97595819	+	5	3_internal_15633	0	3	97535572	97692256	1.63093e-05	0.280157	0.544203
ENSG00000163453.7	IGFBP7	4	57976551	-	6	4_internal_7560	0	4	57944704	57975604	2.21401e-05	0.272704	0.597743
ENSG00000151718.11	WWC2	4	184020446	+	8	4_internal_10156	0	4	184050385	184167075	2.30854e-05	0.271679	0.530406
ENSG00000247516.3	MIR4458HG	5	8450856	+	14	5_internal_9269	0	5	8456152	8459244	6.25039e-11	0.530469	0.712913
ENSG00000206077.6	ZDHHC11B	5	767067	-	7	5_internal_14902	0	5	691769	842703	2.7102e-06	0.322576	0.622228
ENSG00000164197.7	RNF180	5	63461671	+	2	5_internal_10704	0	5	63476430	63511212	4.67929e-06	0.30991	0.556748
ENSG00000249359.2	RP11-374A4.1	5	21341484	-	3	5_internal_8649	0	5	20972370	21371023	7.24616e-06	0.299615	0.605594
ENSG00000145832.8	SLC25A48	5	135170338	+	1	5_internal_10199	0	5	135169491	135227856	3.35418e-05	0.262469	0.539736
ENSG00000073578.12	SDHA	5	218356	+	5	5_internal_11930	0	5	197173	233546	5.34067e-05	0.250863	0.507611
ENSG00000228793.1	RP1-223B1.1	6	3624981	-	12	6_internal_10592	0	6	3522183	3726498	1.19377e-09	0.480124	0.647109
ENSG00000196966.3	HIST1H3E	6	26225383	+	9	6_internal_12447	0	6	26222728	26274685	2.93949e-06	0.320705	0.5203
ENSG00000196569.7	LAMA2	6	129204342	+	13	6_internal_13414	0	6	129064027	129838820	3.20262e-06	0.318726	0.585574
ENSG00000096060.10	FKBP5	6	35696360	-	15	6_internal_11311	0	6	35564243	35705725	6.53217e-06	0.302069	0.615654
ENSG00000135547.4	HEY2	6	126068810	+	13	6_internal_14008	0	6	125905322	126088089	8.50492e-06	0.29581	0.512107
ENSG00000137185.7	ZSCAN9	6	28192664	+	9	6_internal_9326	0	6	27831636	28193962	1.00388e-05	0.291852	0.593398
ENSG00000111816.6	FRK	6	116381921	-	4	6_internal_13855	0	6	116289700	116579044	4.51168e-05	0.255089	0.499655
ENSG00000257482.3	ZNF727	7	63505821	+	6	7_internal_7919	0	7	63360044	63507281	1.30748e-09	0.478491	0.667129
ENSG00000004799.7	PDK4	7	95225803	-	10	7_internal_8485	0	7	95230226	95233510	4.221e-06	0.312317	0.595472
ENSG00000146733.9	PSPH	7	56119297	-	10	7_internal_10602	0	7	55840768	56089202	4.90013e-06	0.308831	0.575329
ENSG00000231427.1	RP11-436F9.1	7	54398390	+	5	7_internal_8243	0	7	54394135	54462504	7.94729e-06	0.297423	0.51381
ENSG00000106565.13	TMEM176B	7	150498448	-	11	7_internal_7973	0	7	150827022	150845342	1.26934e-05	0.286219	-0.507006
ENSG00000105808.13	RASA4	7	102257204	-	11	7_internal_9288	0	7	102153028	102314360	2.26028e-05	0.272197	0.547147
ENSG00000188732.6	FAM221A	7	23719749	+	5	7_internal_7696	0	7	23718954	23727136	6.28233e-05	0.246775	0.494859
ENSG00000215374.5	FAM66B	8	7212876	-	9	8_internal_6729	0	8	7201654	7220935	1.24151e-09	0.479421	0.704874
ENSG00000171316.7	CHD7	8	61591337	+	13	8_internal_10355	0	8	61324434	62007340	1.57092e-06	0.335013	0.619103
ENSG00000270154.1	RP11-419I17.1	8	12333971	+	11	8_internal_6612	0	8	12039838	12052291	3.87075e-06	0.314333	0.514903
ENSG00000015592.12	STMN4	8	27115937	-	12	8_internal_7408	0	8	27063887	27175382	8.52986e-06	0.295741	0.546223
ENSG00000223443.2	USP17L2	8	11996586	-	9	8_internal_7845	0	8	11973107	12006712	1.45097e-05	0.28299	0.5271
ENSG00000120915.9	EPHX2	8	27348296	+	14	8_internal_6982	0	8	27376510	27384268	1.60928e-05	0.280481	0.449035
ENSG00000123119.7	NECAB1	8	91803778	+	6	8_internal_6749	1	8	92077765	92094181	4.67273e-05	0.254212	-0.526081
ENSG00000253642.1	RP11-317N12.1	8	33462374	+	2	8_internal_6985	1	8	33656998	33671349	0.000171931	0.221023	0.452226
ENSG00000154529.10	CNTNAP3B	9	43684902	+	3	9_internal_6847	0	9	43686133	43744123	2.90178e-11	0.542769	0.675476
ENSG00000119138.3	KLF9	9	73029540	-	15	9_internal_8272	0	9	73042384	73088136	6.83853e-09	0.447917	0.661889
ENSG00000234665.4	RP11-262H14.3	9	66553911	-	8	9_internal_8639	0	9	66489051	66547520	2.65311e-08	0.421591	0.637376
ENSG00000119138.3	KLF9	9	73029540	-	15	9_internal_7023	0	9	73070522	73102030	1.5196e-07	0.385944	0.692187
ENSG00000170161.6	RP11-262H14.4	9	66553273	+	8	9_internal_8639	0	9	66489051	66547520	5.21147e-07	0.359541	0.585715
ENSG00000197646.6	PDCD1LG2	9	5510545	+	16	9_internal_8813	1	9	5562719	5613057	6.45398e-07	0.354853	0.618866
ENSG00000147889.12	CDKN2A	9	21995300	-	2	9_internal_7091	0	9	21986723	22010049	1.60486e-06	0.33453	0.586335
ENSG00000204807.1	FAM27E2	9	45733559	+	5	9_internal_6303	0	9	45726548	45729861	2.71134e-06	0.322566	0.556241
ENSG00000232116.2	RP11-187C18.2	9	45484572	+	5	9_internal_6613	0	9	45355904	45442594	7.53147e-06	0.298699	0.53707
ENSG00000095383.15	TBC1D2	9	101017915	-	14	9_internal_9228	0	9	100964195	101019532	1.49646e-05	0.282243	0.530945
ENSG00000119138.3	KLF9	9	73029540	-	15	9_internal_7252	0	9	73017151	73219613	2.19032e-05	0.272967	0.536619
ENSG00000182368.4	FAM27A	9	45727107	+	5	9_internal_6303	0	9	45726548	45729861	3.46273e-05	0.261679	0.484171
ENSG00000148153.9	INIP	9	115480516	-	9	9_internal_7206	0	9	115469844	115520765	3.77335e-05	0.259545	0.543633
ENSG00000215126.6	CBWD7	9	42668608	+	3	9_internal_7261	0	9	41936273	41961294	4.39233e-05	0.255759	0.528297
ENSG00000132498.7	ANKRD20A3	9	43133544	-	3	9_internal_7849	1	9	42463572	43135025	0.000106753	0.233301	0.496994
ENSG00000026103.15	FAS	10	90750414	+	8	10_internal_9360	1	10	90746999	90762158	2.93735e-07	0.371953	0.606163
ENSG00000184923.8	NUTM2A	10	88985205	+	10	10_internal_7500	0	10	89060061	89105832	1.17629e-05	0.288051	0.48392
ENSG00000184923.8	NUTM2A	10	88985205	+	10	10_internal_8741	0	10	88966710	88978207	1.90075e-05	0.276432	0.467992
ENSG00000224914.2	LINC00863	10	89102493	+	10	10_internal_7500	0	10	89060061	89105832	2.52209e-05	0.269507	0.467275
ENSG00000166435.11	XRRA1	11	74660245	-	15	11_internal_12292	0	11	74510026	74674103	8.21039e-07	0.349539	0.575589
ENSG00000137478.10	FCHSD2	11	72853306	-	22	11_internal_10122	0	11	72542039	72856317	8.48356e-07	0.348814	0.51228
ENSG00000149489.4	ROM1	11	62379194	+	15	11_internal_7423	0	11	63246154	63259426	5.07441e-06	0.308012	-0.53978
ENSG00000133808.4	MICALCL	11	12297627	+	17	11_internal_8088	0	11	12208326	12223669	8.58858e-06	0.295577	-0.571798
ENSG00000197345.8	MRPL21	11	68671303	-	8	11_internal_7427	0	11	68657690	68666196	1.89157e-05	0.27655	0.528561
ENSG00000086991.8	NOX4	11	89322779	-	5	11_internal_8057	0	11	89346939	89409443	3.86732e-05	0.258933	0.559317
ENSG00000110900.10	TSPAN11	12	31079362	+	3	12_internal_8028	0	12	31049177	31137408	5.5182e-07	0.35829	0.62609
ENSG00000237248.3	LINC00987	12	9392599	+	8	12_internal_10667	0	12	9203690	9569370	1.21612e-05	0.28725	0.541223
ENSG00000155980.7	KIF5A	12	57943781	+	8	12_internal_8622	1	12	57560135	57591080	1.34132e-05	0.284888	0.559067
ENSG00000139263.7	LRIG3	12	59314303	-	2	12_internal_8232	0	12	59263318	59315510	2.68316e-05	0.267984	0.555387
ENSG00000126217.16	MCF2L	13	113548692	+	10	13_internal_5058	0	13	113688971	113753565	2.5155e-05	0.269571	0.524201
ENSG00000237356.1	AL163953.3	14	53635772	+	11	14_internal_6749	0	14	53683840	54081119	1.19611e-08	0.437202	0.602245
ENSG00000237356.1	AL163953.3	14	53635772	+	11	14_internal_5093	0	14	53675692	53682706	2.40112e-06	0.325355	0.558681
ENSG00000184984.8	CHRM5	15	34260921	+	4	15_internal_5269	0	15	34122737	34358426	3.51782e-11	0.539713	0.773865
ENSG00000134160.9	TRPM1	15	31453476	-	11	15_internal_4939	0	15	31388356	31422182	1.46828e-08	0.433224	0.663606
ENSG00000103710.6	RASL12	15	65369028	-	16	15_internal_6229	1	15	65346136	65364073	3.75488e-07	0.366665	0.58786
ENSG00000166923.6	GREM1	15	33010175	+	7	15_internal_7866	0	15	32949490	33133639	3.76278e-06	0.314991	0.521087
ENSG00000259457.1	RP11-279F6.2	15	69858129	-	9	15_internal_6908	0	15	69563106	72000622	8.13614e-06	0.296865	0.518758
ENSG00000137860.7	SLC28A2	15	45544428	+	13	15_internal_6261	0	15	45568868	45626952	8.8375e-06	0.294896	0.580921
ENSG00000090857.9	PDPR	16	70147529	+	12	16_internal_4979	0	16	70152051	70199731	2.11109e-16	0.696853	0.880899
ENSG00000261701.2	HPR	16	72088522	+	12	16_internal_6164	0	16	72046560	72128642	2.55883e-12	0.579657	0.74858
ENSG00000140873.11	ADAMTS18	16	77469011	-	9	16_internal_5050	0	16	77364153	77605720	5.42491e-08	0.407225	0.663767
ENSG00000261079.1	RP11-252A24.3	16	74401360	+	12	16_internal_4882	0	16	74395806	74441547	8.98508e-07	0.347538	0.582763
ENSG00000234719.4	RP11-166B2.1	16	12070500	-	18	16_internal_7382	0	16	12043280	12060604	1.16601e-06	0.341723	0.52317
ENSG00000179889.14	PDXDC1	16	15068448	+	12	16_internal_6871	0	16	14995488	15124171	2.58767e-06	0.323639	0.534044
ENSG00000168286.1	THAP11	16	67876213	+	12	16_internal_5409	1	16	67520382	67526163	2.29167e-05	0.271859	0.523742
ENSG00000182534.9	MXRA7	17	74707098	-	18	17_internal_7642	1	17	74675410	74679767	7.28541e-08	0.401205	0.678837
ENSG00000120071.8	KANSL1	17	44302733	-	7	17_internal_7310	0	17	43614214	44626649	3.8611e-07	0.366062	0.570106
ENSG00000154864.7	PIEZO2	18	11148587	-	9	18_internal_3870	0	18	10847800	10854165	3.04482e-05	0.264864	0.5201
ENSG00000197020.6	ZNF100	19	21950430	-	10	19_internal_5172	0	19	21929772	21951417	4.36047e-08	0.411648	0.721599
ENSG00000160352.11	ZNF714	19	21264965	+	11	19_internal_5772	0	19	20956762	21275701	1.33564e-07	0.388649	0.622088
ENSG00000268658.1	LINC00664	19	21666176	+	10	19_internal_5852	0	19	21695899	21753617	1.83086e-07	0.382018	0.62706
ENSG00000197134.7	ZNF257	19	22235254	+	10	19_internal_4407	0	19	22235048	22241649	9.2935e-06	0.293696	0.507542
ENSG00000149531.10	FRG1B	20	29611857	+	4	20_internal_5650	0	20	25848453	29653861	5.19483e-06	0.307462	0.518164
ENSG00000160282.9	FTCD	21	47575481	-	11	21_internal_2632	0	21	47563504	47648746	3.51698e-06	0.316559	0.540979
ENSG00000184674.8	GSTT1	22	24384680	-	11	22_internal_2593	0	22	24359626	24385537	5.18649e-15	0.661112	0.853976
ENSG00000189306.6	RRP7A	22	42915808	-	20	22_internal_3079	0	22	42904578	42951068	3.73808e-07	0.366762	0.561906
ENSG00000273295.1	AP000350.5	22	24249255	-	11	22_internal_4019	0	22	24219521	24248140	7.57193e-06	0.298572	0.52889
ENSG00000025770.14	NCAPH2	22	50946645	+	9	22_internal_3083	0	22	50347667	50364838	1.89253e-05	0.276538	0.60582

## Sheet: Supplementary Table 6
Supplementary Table 6. Differentially active CRDs at FDR 5% between SCZ cases and controls using DESeq2.
CRD	baseMean	log2FoldChange	lfcSE	stat	pvalue	padj
11_internal_7775	1687.7	-0.192172	0.0260692	-7.3716	1.69e-13	1.92e-09
2_internal_15754	1845.77	-0.167418	0.0274794	-6.09249	1.11e-09	6.32e-06
8_internal_6785	637.473	-0.189366	0.031464	-6.01848	1.76e-09	6.68e-06
16_internal_5645	1709.48	0.202176	0.0351878	5.74564	9.16e-09	2.6e-05
3_internal_11241	554.608	-0.326077	0.0575156	-5.66937	1.43e-08	3.26e-05
4_internal_11947	3551.86	-0.168179	0.0298341	-5.63714	1.73e-08	3.28e-05
14_internal_5629	115.262	-0.347738	0.0627304	-5.54337	2.97e-08	4.82e-05
2_internal_15609	2163.72	-0.180958	0.0330533	-5.47475	4.38e-08	6.23e-05
5_internal_10396	1075.53	-0.14995	0.02766	-5.42118	5.92e-08	7.48e-05
3_internal_10405	496.18	-0.259033	0.0481768	-5.37671	7.59e-08	8.63e-05
15_internal_7551	1268.59	-0.167229	0.0318026	-5.25833	1.45e-07	0.000150312
11_internal_8835	347.832	-0.208654	0.0401892	-5.19179	2.08e-07	0.00019742
2_internal_13970	811.124	-0.265962	0.0522251	-5.0926	3.53e-07	0.000287572
12_internal_10318	1491.64	-0.171834	0.0337446	-5.09218	3.54e-07	0.000287572
8_internal_8371	2222.38	-0.15357	0.0303376	-5.06203	4.15e-07	0.000314536
16_internal_8091	3515.59	-0.137111	0.0272443	-5.03265	4.84e-07	0.000339871
20_internal_4660	324.041	0.209602	0.0417522	5.02015	5.16e-07	0.000339871
11_internal_8068	179.909	0.27529	0.054923	5.01229	5.38e-07	0.000339871
12_internal_8069	2853.31	-0.16253	0.0325444	-4.99411	5.91e-07	0.000353834
8_internal_10025	883.802	-0.287062	0.057781	-4.96811	6.76e-07	0.000372669
7_internal_8747	694.861	-0.304856	0.0614223	-4.96328	6.93e-07	0.000372669
14_internal_7289	504.638	-0.16697	0.0337037	-4.95404	7.27e-07	0.000372669
2_internal_13031	161.389	-0.320694	0.0648257	-4.94702	7.54e-07	0.000372669
2_internal_12785	391.396	-0.303014	0.0613635	-4.93802	7.89e-07	0.00037401
7_internal_11180	890.365	-0.159236	0.0323341	-4.92472	8.45e-07	0.000384359
1_internal_15382	824.232	-0.257039	0.0524109	-4.9043	9.38e-07	0.00039635
13_internal_5869	485.345	-0.225667	0.0460204	-4.90362	9.41e-07	0.00039635
1_internal_13968	2065.08	-0.166272	0.0341197	-4.8732	1.1e-06	0.000446039
17_internal_6925	457.603	-0.156444	0.0328074	-4.76857	1.86e-06	0.000709335
15_internal_5729	1105.7	-0.109625	0.0230218	-4.76179	1.92e-06	0.000709335
2_internal_16042	196.573	-0.204754	0.043013	-4.76027	1.93e-06	0.000709335
1_internal_18815	629.029	-0.145045	0.0305216	-4.75221	2.01e-06	0.000715172
19_internal_4423	610.37	-0.245486	0.0518608	-4.73355	2.21e-06	0.000760434
2_internal_13142	2036.14	-0.165512	0.0350532	-4.72172	2.34e-06	0.000782307
13_internal_5087	3313.26	-0.187617	0.0398274	-4.71075	2.47e-06	0.000802066
8_internal_7193	203.074	-0.268351	0.057132	-4.69703	2.64e-06	0.000834
6_internal_9542	693.748	-0.192854	0.0411531	-4.68626	2.78e-06	0.000855324
1_internal_15707	148.663	0.262358	0.0562253	4.66619	3.07e-06	0.000918392
6_internal_10100	1582.42	-0.194927	0.0419504	-4.6466	3.37e-06	0.000963676
5_internal_11957	358.792	-0.301739	0.0649798	-4.64359	3.42e-06	0.000963676
22_internal_2906	4830.13	0.118431	0.0255618	4.63311	3.6e-06	0.000963676
2_internal_14730	690.222	0.148971	0.0321676	4.63108	3.64e-06	0.000963676
19_internal_4223	752.563	0.203381	0.0439196	4.63076	3.64e-06	0.000963676
11_internal_7515	521.995	-0.261464	0.0565869	-4.62057	3.83e-06	0.000974907
2_internal_14505	2064.21	-0.133046	0.0288045	-4.61894	3.86e-06	0.000974907
12_internal_9328	1095.59	-0.21938	0.0475611	-4.6126	3.98e-06	0.000983285
12_internal_10877	1257.17	-0.181514	0.0396338	-4.57979	4.65e-06	0.00112636
11_internal_9169	2700.63	-0.157388	0.0344382	-4.57017	4.87e-06	0.00115478
1_internal_15711	519.238	-0.165072	0.0362874	-4.54903	5.39e-06	0.00124425
10_internal_10350	2587.12	-0.159619	0.0351125	-4.54592	5.47e-06	0.00124425
1_internal_19974	497.17	-0.170191	0.0375382	-4.5338	5.79e-06	0.00129202
8_internal_9671	2186.04	-0.127205	0.0281631	-4.51673	6.28e-06	0.00137364
7_internal_12083	927.503	-0.142268	0.0315281	-4.51243	6.41e-06	0.00137539
11_internal_8486	222.826	-0.213671	0.0474665	-4.5015	6.75e-06	0.00141474
12_internal_8347	4241.6	-0.117802	0.0261866	-4.49857	6.84e-06	0.00141474
13_internal_6655	4839.21	-0.101164	0.0225263	-4.49093	7.09e-06	0.0014403
13_internal_4390	153.187	-0.251494	0.0563553	-4.46264	8.1e-06	0.00161541
7_internal_10876	196.467	-0.253966	0.0570677	-4.45026	8.58e-06	0.00168194
8_internal_9611	433.959	-0.166701	0.0376003	-4.4335	9.27e-06	0.00178067
9_internal_9920	881.311	0.179789	0.0405782	4.43069	9.39e-06	0.00178067
5_internal_13744	702.076	-0.236348	0.0535148	-4.41649	1e-05	0.00187049
12_internal_11945	7517.01	-0.0999734	0.0227	-4.40412	1.06e-05	0.00194854
7_internal_9163	1015	0.116768	0.0265651	4.39554	1.1e-05	0.0019949
17_internal_8758	1244.87	0.14954	0.0340974	4.38567	1.16e-05	0.00205496
19_internal_5157	162.975	0.158884	0.0362684	4.38077	1.18e-05	0.00206934
3_internal_15331	842.052	-0.180715	0.0413015	-4.37551	1.21e-05	0.00208781
10_internal_9281	1712.86	-0.181537	0.0415494	-4.36919	1.25e-05	0.0021171
1_internal_15455	130.329	-0.290843	0.0666622	-4.36294	1.28e-05	0.00214646
17_internal_7788	498.866	0.147648	0.0339547	4.34839	1.37e-05	0.00226061
6_internal_12948	11446.8	-0.103509	0.0238463	-4.34068	1.42e-05	0.00230798
14_internal_7859	3054.32	-0.0934875	0.0216691	-4.31433	1.6e-05	0.00256457
8_internal_9764	8137.7	-0.134577	0.0313683	-4.29023	1.78e-05	0.00281964
1_internal_14806	3315.04	0.134558	0.0314844	4.27382	1.92e-05	0.0029939
6_internal_9429	105.543	-0.240267	0.0562736	-4.26962	1.96e-05	0.00300953
7_internal_9960	177.193	-0.151178	0.0354938	-4.25928	2.05e-05	0.0031102
7_internal_9396	208.896	0.239433	0.0565297	4.23552	2.28e-05	0.00341256
5_internal_13643	992.275	0.19248	0.0454869	4.23155	2.32e-05	0.00342821
18_internal_4024	186.651	-0.236236	0.0559396	-4.22305	2.41e-05	0.00351453
11_internal_11892	505.293	-0.15325	0.0363371	-4.21744	2.47e-05	0.00351791
2_internal_18001	2728.49	-0.149883	0.0355415	-4.21713	2.47e-05	0.00351791
1_internal_19038	2429.32	0.16007	0.0380139	4.21083	2.54e-05	0.00357272
14_internal_8296	14783.9	-0.0856157	0.0203671	-4.20364	2.63e-05	0.00364327
14_internal_8020	383.739	-0.166028	0.0396201	-4.1905	2.78e-05	0.00381434
4_internal_10565	982.237	-0.22159	0.0530584	-4.17634	2.96e-05	0.00401121
19_internal_5454	1474.66	0.157838	0.0378364	4.17158	3.02e-05	0.00404776
6_internal_9090	545.098	-0.17741	0.0425584	-4.16863	3.06e-05	0.0040528
9_internal_7695	829.419	-0.158271	0.0380714	-4.15722	3.22e-05	0.00415914
22_internal_3029	326.374	0.188593	0.0453879	4.15514	3.25e-05	0.00415914
11_internal_11609	4527.14	-0.163689	0.0393966	-4.15489	3.25e-05	0.00415914
5_internal_13572	1555.56	-0.145622	0.0350843	-4.15062	3.32e-05	0.00419036
8_internal_9833	3199.84	-0.154485	0.0373039	-4.14126	3.45e-05	0.00428978
8_internal_6508	269.278	-0.301932	0.0729268	-4.14021	3.47e-05	0.00428978
1_internal_15702	253.233	-0.165279	0.0399654	-4.13555	3.54e-05	0.00433069
17_internal_7353	972.825	0.153627	0.0371897	4.13089	3.61e-05	0.00433203
9_internal_7806	6582.68	0.0975273	0.023611	4.13059	3.62e-05	0.00433203
1_internal_14537	1493.69	-0.118799	0.0288073	-4.12393	3.72e-05	0.00435759
2_internal_19571	3483.19	0.120784	0.029293	4.12329	3.74e-05	0.00435759
12_internal_8601	1145.84	-0.191196	0.0464042	-4.12023	3.79e-05	0.00435759
9_internal_11271	2829.84	0.0752452	0.0182691	4.11872	3.81e-05	0.00435759
10_internal_10425	3025.37	-0.111706	0.0271301	-4.11743	3.83e-05	0.00435759
3_internal_15441	119.662	0.199943	0.048676	4.10764	4e-05	0.00437525
10_internal_8378	939.119	-0.0998055	0.0243001	-4.10721	4e-05	0.00437525
3_internal_15016	278.944	-0.152407	0.0371108	-4.10682	4.01e-05	0.00437525
10_internal_9926	1965.61	-0.130093	0.0316816	-4.10627	4.02e-05	0.00437525
4_internal_8398	1132.55	-0.247645	0.0603425	-4.10399	4.06e-05	0.00437525
11_internal_7985	1024.12	-0.177171	0.0431803	-4.10304	4.08e-05	0.00437525
10_internal_7946	817.518	-0.142117	0.0346708	-4.09904	4.15e-05	0.00440995
13_internal_5445	1017.8	-0.166454	0.040748	-4.08495	4.41e-05	0.00464286
4_internal_7528	157.654	-0.184063	0.0450919	-4.08194	4.47e-05	0.00466025
16_internal_6323	601.034	0.165439	0.0406945	4.06538	4.8e-05	0.00487339
5_internal_10819	167.366	0.149749	0.0368401	4.06485	4.81e-05	0.00487339
6_internal_10092	843.662	-0.134026	0.0329863	-4.06309	4.84e-05	0.00487339
17_internal_9453	1926.62	-0.176186	0.0433704	-4.06236	4.86e-05	0.00487339
6_internal_12616	112.066	0.260688	0.0642205	4.05926	4.92e-05	0.00487339
9_internal_10445	250.131	-0.181775	0.0447827	-4.05905	4.93e-05	0.00487339
6_internal_10718	204.481	-0.204547	0.0504209	-4.05679	4.98e-05	0.00487829
19_internal_4778	529.698	0.151321	0.0374151	4.04438	5.25e-05	0.0050999
20_internal_5381	1541.35	0.158812	0.0393039	4.0406	5.33e-05	0.00510639
11_internal_7156	1837.06	0.193383	0.0478834	4.03863	5.38e-05	0.00510639
8_internal_7799	988.792	-0.189038	0.0468129	-4.03815	5.39e-05	0.00510639
8_internal_7337	1378.98	0.199057	0.0493532	4.03331	5.5e-05	0.00513748
7_internal_8304	310.545	-0.203048	0.0503486	-4.03284	5.51e-05	0.00513748
22_internal_4352	2482.05	0.15848	0.0393163	4.03089	5.56e-05	0.00513829
5_internal_13660	1944.81	-0.191425	0.0475386	-4.02673	5.66e-05	0.00518776
10_internal_11698	2065.59	0.072139	0.0179458	4.01982	5.82e-05	0.00529957
2_internal_12329	148.758	0.272492	0.0678343	4.01703	5.89e-05	0.00532007
15_internal_5701	2753.93	0.166277	0.041436	4.01287	6e-05	0.00532007
7_internal_8972	820.306	-0.186426	0.0464675	-4.01195	6.02e-05	0.00532007
17_internal_6706	172.496	0.389	0.0970045	4.01012	6.07e-05	0.00532007
4_internal_8143	90.952	-0.263659	0.0657873	-4.00776	6.13e-05	0.00532007
13_internal_4772	282.266	0.17064	0.0426149	4.00423	6.22e-05	0.00532007
9_internal_10062	451.524	-0.182384	0.0455558	-4.00352	6.24e-05	0.00532007
11_internal_10325	1492.54	0.147979	0.0369681	4.00289	6.26e-05	0.00532007
8_internal_7100	598.098	-0.133794	0.0334419	-4.00078	6.31e-05	0.00532007
5_internal_10559	593.615	-0.175297	0.0438373	-3.99881	6.37e-05	0.00532007
7_internal_8039	1569.54	-0.207377	0.0518663	-3.99829	6.38e-05	0.00532007
7_internal_10302	6326.15	-0.0914861	0.0229079	-3.99365	6.51e-05	0.00532007
1_internal_22623	13955.6	-0.0936899	0.0234604	-3.99354	6.51e-05	0.00532007
8_internal_8484	639.043	-0.147878	0.0370323	-3.99321	6.52e-05	0.00532007
20_internal_3667	1027.86	-0.184142	0.0461263	-3.99213	6.55e-05	0.00532007
3_internal_15475	16775.1	-0.0981542	0.0246132	-3.98786	6.67e-05	0.0053782
2_internal_17457	2075.62	-0.15611	0.0391928	-3.98313	6.8e-05	0.00539785
12_internal_11026	1096.14	-0.133981	0.0336445	-3.98224	6.83e-05	0.00539785
3_internal_14821	129.207	-0.223162	0.0560685	-3.98017	6.89e-05	0.00539785
8_internal_10175	2953.61	-0.10262	0.0257955	-3.9782	6.94e-05	0.00539785
1_internal_19672	290.644	0.156652	0.0393813	3.97782	6.95e-05	0.00539785
5_internal_10278	3301.73	-0.170425	0.042855	-3.97679	6.99e-05	0.00539785
10_internal_8326	361.26	0.226382	0.0569445	3.97548	7.02e-05	0.00539785
7_internal_9181	1066.21	0.101737	0.025629	3.96961	7.2e-05	0.00544362
2_internal_13989	826.281	-0.12723	0.0320629	-3.96814	7.24e-05	0.00544362
10_internal_9918	375.598	-0.157245	0.0396516	-3.96567	7.32e-05	0.00544362
6_internal_14197	4930.47	-0.112054	0.0282587	-3.96529	7.33e-05	0.00544362
14_internal_7857	996.821	-0.115562	0.0291598	-3.96305	7.4e-05	0.00544362
9_internal_7024	811.85	0.128296	0.0323944	3.96044	7.48e-05	0.00544362
17_internal_6769	875.6	0.287109	0.0724968	3.9603	7.49e-05	0.00544362
2_internal_18581	2459.07	-0.102548	0.0258971	-3.95983	7.5e-05	0.00544362
3_internal_13420	452.236	-0.170009	0.0429381	-3.95939	7.51e-05	0.00544362
18_internal_3640	279.729	-0.255732	0.0647005	-3.95256	7.73e-05	0.0055493
12_internal_11443	927.637	-0.147017	0.0372027	-3.95177	7.76e-05	0.0055493
17_internal_8405	1887.92	0.117706	0.0298004	3.94981	7.82e-05	0.00555999
13_internal_6518	5353.59	-0.11513	0.0292242	-3.93954	8.16e-05	0.00575869
2_internal_15468	233.894	-0.245917	0.0624425	-3.9383	8.21e-05	0.00575869
3_internal_12148	486.913	0.156022	0.0396304	3.93694	8.25e-05	0.00575869
14_internal_6334	1113.19	-0.172049	0.0437215	-3.93511	8.32e-05	0.00576415
2_internal_20347	2725.72	-0.0867683	0.0220572	-3.93378	8.36e-05	0.00576415
21_internal_2106	265.189	-0.156389	0.0398693	-3.92254	8.76e-05	0.00600141
19_internal_4780	697.045	0.140312	0.0357831	3.92118	8.81e-05	0.00600141
1_internal_16599	547.024	-0.155907	0.0398111	-3.91618	9e-05	0.00607004
3_internal_11252	1506.34	-0.167864	0.0428845	-3.91433	9.07e-05	0.00607004
14_internal_6415	2706.27	-0.15888	0.0405913	-3.91415	9.07e-05	0.00607004
1_internal_18776	520.075	0.179125	0.0458143	3.9098	9.24e-05	0.00614412
15_internal_5566	1779.54	0.133226	0.0341484	3.90138	9.56e-05	0.00631709
8_internal_10171	4234.09	-0.140894	0.0361241	-3.90027	9.61e-05	0.00631709
5_internal_9418	672.366	0.123274	0.0317821	3.87873	0.000105003	0.00686381
15_internal_5454	254.89	-0.167543	0.0432205	-3.87647	0.000105982	0.00688819
8_internal_10255	1139.1	-0.166857	0.0430748	-3.87366	0.000107214	0.00692871
9_internal_7486	537.791	0.157391	0.0406647	3.87047	0.000108628	0.0069804
1_internal_22329	5707.57	-0.101116	0.0261491	-3.86688	0.000110237	0.0070233
5_internal_11603	409.508	-0.143458	0.0371053	-3.86623	0.00011053	0.0070233
7_internal_10474	267.207	0.264686	0.0684946	3.86434	0.00011139	0.0070386
2_internal_21170	9718.17	-0.104509	0.0270794	-3.85937	0.000113682	0.00708936
1_internal_14200	355.012	0.216483	0.0561004	3.85885	0.000113921	0.00708936
5_internal_13879	2264.18	-0.143406	0.0371676	-3.85837	0.000114146	0.00708936
1_internal_21423	1014.48	-0.166469	0.0431577	-3.85722	0.000114686	0.00708936
19_internal_4643	995.422	0.135615	0.0352111	3.85147	0.00011741	0.00718015
1_internal_16638	178.555	0.274517	0.0712999	3.85017	0.000118033	0.00718015
14_internal_6110	534.136	-0.143036	0.0371632	-3.84888	0.00011866	0.00718015
12_internal_11678	5140.46	-0.117502	0.0305293	-3.84884	0.00011868	0.00718015
16_internal_6112	828.587	0.132356	0.0344311	3.84409	0.000121	0.00727736
1_internal_17873	1023.04	0.13743	0.0357633	3.84278	0.000121649	0.00727736
7_internal_10338	1532.6	-0.118497	0.0308544	-3.84052	0.000122776	0.00727736
7_internal_11829	2956.88	0.0911604	0.0237427	3.83952	0.000123276	0.00727736
11_internal_8733	164.267	0.356026	0.0927368	3.8391	0.000123486	0.00727736
7_internal_12238	5273.97	-0.154062	0.0403695	-3.81629	0.000135472	0.00788579
12_internal_8175	332.873	-0.143908	0.0377128	-3.81589	0.000135693	0.00788579
10_internal_8807	2370.14	-0.144315	0.0378231	-3.81553	0.00013589	0.00788579
12_internal_8142	2021.96	0.0982821	0.025777	3.81278	0.000137411	0.00788709
12_internal_8098	1024.36	0.128646	0.0337435	3.81247	0.000137584	0.00788709
10_internal_11166	1761.46	-0.183453	0.0481285	-3.81174	0.000137993	0.00788709
21_internal_2150	262.368	0.144806	0.0380187	3.80882	0.000139631	0.00794084
17_internal_9638	1767.56	0.140814	0.0370002	3.80577	0.000141363	0.00799934
11_internal_9324	1048.27	0.129138	0.0339598	3.80268	0.000143142	0.00805988
16_internal_5713	234.653	-0.168473	0.0443264	-3.80074	0.000144262	0.00808296
6_internal_10703	1750.97	0.0825745	0.0217441	3.79756	0.000146129	0.00811142
20_internal_4497	1046.71	-0.104812	0.0276008	-3.79744	0.000146197	0.00811142
1_internal_17245	159.508	-0.189689	0.0499712	-3.79597	0.000147069	0.00812019
1_internal_15848	2331.11	0.149988	0.0395257	3.7947	0.000147821	0.00812232
5_internal_13668	5100.66	-0.0848193	0.0223762	-3.7906	0.000150284	0.00821792
18_internal_5095	8819.02	-0.153177	0.0404455	-3.78725	0.000152322	0.00826673
17_internal_9117	906.453	0.137456	0.0362992	3.78675	0.00015263	0.00826673
3_internal_11188	139.565	-0.220944	0.0584261	-3.78161	0.00015582	0.00839949
16_internal_6933	2926.82	-0.165691	0.04384	-3.77946	0.000157168	0.00843219
11_internal_7537	716.725	-0.140788	0.0372646	-3.77807	0.000158047	0.00843915
4_internal_11381	3715.28	0.146852	0.0388816	3.77692	0.000158781	0.00843915
1_internal_19130	2571.99	-0.168667	0.0446965	-3.7736	0.000160907	0.0084903
20_internal_3813	570.914	-0.137892	0.0365463	-3.77309	0.000161237	0.0084903
7_internal_11696	118.472	-0.176579	0.046827	-3.77089	0.000162668	0.00852621
1_internal_17916	538.033	-0.182648	0.0484793	-3.76754	0.000164861	0.00860151
8_internal_10630	1093.61	-0.175583	0.0466352	-3.76503	0.000166532	0.00864902
12_internal_8597	1679.93	-0.13928	0.0370148	-3.76281	0.000168013	0.00868627
12_internal_10655	2504.41	-0.150971	0.0401583	-3.75939	0.000170329	0.00876291
11_internal_7921	1079.09	0.125337	0.0333488	3.75835	0.000171036	0.00876291
22_internal_3654	1051.28	0.10122	0.0269539	3.7553	0.000173136	0.00882027
13_internal_5875	1232.98	-0.18422	0.0490668	-3.75447	0.000173707	0.00882027
11_internal_8203	205.858	-0.167527	0.044641	-3.75276	0.000174901	0.00884144
4_internal_7214	671.665	-0.193764	0.0517182	-3.74654	0.000179293	0.00902333
1_internal_16108	167.673	0.275479	0.0735546	3.74523	0.000180228	0.00903048
4_internal_8853	2096.95	-0.145376	0.0388551	-3.7415	0.000182928	0.00912553
9_internal_6979	272.729	0.210369	0.0563382	3.73403	0.000188441	0.00929458
12_internal_11380	1374.65	-0.12797	0.0342741	-3.73373	0.000188668	0.00929458
22_internal_2781	787.673	0.221727	0.0593871	3.73359	0.000188768	0.00929458
14_internal_8128	1222.16	-0.0923923	0.0247732	-3.72953	0.000191839	0.00940509
6_internal_13082	342.431	-0.231509	0.0621202	-3.72679	0.000193936	0.00946707
10_internal_10135	146.849	-0.208364	0.0559554	-3.72375	0.000196288	0.00954092
3_internal_16778	1317.25	0.139399	0.0374632	3.72096	0.000198468	0.00960586
16_internal_6497	150.456	0.150952	0.0405813	3.71973	0.000199435	0.00961173
8_internal_7769	1089.67	0.193133	0.0519592	3.71702	0.00020159	0.00964612
7_internal_9420	171.287	-0.153819	0.0413948	-3.71591	0.000202475	0.00964612
18_internal_5281	10885.4	-0.0839012	0.0225806	-3.71564	0.000202692	0.00964612
8_internal_7208	3427.81	-0.119755	0.032288	-3.70898	0.000208097	0.00984553
7_internal_10630	132.696	0.212369	0.0572678	3.70835	0.000208614	0.00984553
13_internal_5290	2182.87	-0.0770247	0.0207961	-3.70381	0.000212389	0.00998229
6_internal_11245	100.947	0.409749	0.110702	3.70138	0.00021443	0.0100367
1_internal_19377	518.624	0.177672	0.0480644	3.69654	0.000218557	0.010188
19_internal_4246	386.292	0.163043	0.0441373	3.69399	0.000220759	0.0102152
10_internal_8134	2016.45	-0.133492	0.0361396	-3.69379	0.000220938	0.0102152
3_internal_13788	472.693	-0.155439	0.0421318	-3.68936	0.000224816	0.0103146
5_internal_12942	538.912	-0.141065	0.0382365	-3.68927	0.000224901	0.0103146
3_internal_15410	528.653	-0.139225	0.0377689	-3.68625	0.000227584	0.0103958
8_internal_9967	20552.3	-0.117796	0.0320022	-3.68086	0.000232451	0.0105438
4_internal_8755	502.239	-0.159015	0.0432035	-3.68061	0.00023268	0.0105438
6_internal_10807	173.247	-0.209024	0.0568605	-3.67609	0.000236835	0.0106895
12_internal_7991	1227.62	0.117176	0.0318944	3.67387	0.000238909	0.0107349
2_internal_13127	376.42	-0.109708	0.0298689	-3.67299	0.000239727	0.0107349
7_internal_11884	440.153	-0.17235	0.0469462	-3.67123	0.000241389	0.0107669
20_internal_4270	212.82	-0.162506	0.0443102	-3.66748	0.000244956	0.0108644
2_internal_19479	1803.57	-0.121897	0.0332555	-3.66546	0.000246892	0.0108644
5_internal_9592	483.042	0.268356	0.0732286	3.66464	0.000247691	0.0108644
15_internal_8051	2356.68	-0.175666	0.0479413	-3.66418	0.000248131	0.0108644
6_internal_10799	236.638	-0.22207	0.0606256	-3.66298	0.000249298	0.0108644
2_internal_14718	697.187	0.204538	0.0558393	3.66297	0.000249307	0.0108644
11_internal_7726	762.403	-0.109005	0.0298023	-3.65762	0.000254573	0.0110516
21_internal_1949	483.188	-0.189675	0.0519277	-3.65266	0.000259534	0.0111768
14_internal_5880	512.725	-0.121515	0.0332777	-3.65155	0.000260658	0.0111768
19_internal_4301	211.843	0.152672	0.0418124	3.65136	0.000260851	0.0111768
12_internal_10428	776.061	-0.157831	0.0432315	-3.65084	0.000261387	0.0111768
7_internal_11753	3940.08	-0.0952779	0.0261123	-3.64877	0.0002635	0.0112249
1_internal_14705	392.811	0.211348	0.0579729	3.64563	0.00026674	0.0113205
8_internal_9026	5010.59	-0.113031	0.0310254	-3.64317	0.000269299	0.0113866
5_internal_10136	2540.36	-0.134173	0.0368382	-3.64222	0.000270299	0.0113866
7_internal_9261	289.834	0.168465	0.0462739	3.6406	0.000271999	0.0114002
1_internal_15807	325.69	0.249004	0.0684123	3.63976	0.000272896	0.0114002
15_internal_5372	807.039	-0.210859	0.0579432	-3.63907	0.00027363	0.0114002
3_internal_15375	749.177	-0.179812	0.0494311	-3.63764	0.000275152	0.0114218
5_internal_13788	1263.64	-0.14325	0.0394217	-3.63378	0.000279304	0.0115502
1_internal_14197	1281.18	-0.122476	0.0337131	-3.63288	0.000280276	0.0115502
1_internal_21760	2060.95	-0.181401	0.0499935	-3.62849	0.000285086	0.0116957
16_internal_5443	565.755	-0.186661	0.0514531	-3.62778	0.000285864	0.0116957
3_internal_11404	54.7898	0.273137	0.0753646	3.62421	0.000289849	0.0117615
11_internal_8569	546.528	0.155008	0.042775	3.6238	0.000290307	0.0117615
2_internal_13172	1815.04	-0.195513	0.0539602	-3.62329	0.000290876	0.0117615
5_internal_14070	4309.12	-0.11623	0.0320895	-3.62207	0.000292256	0.0117615
2_internal_15176	569.12	-0.190502	0.0525997	-3.62173	0.000292642	0.0117615
10_internal_7908	520.516	-0.156422	0.0432157	-3.61956	0.0002951	0.0118186
15_internal_6220	346.355	0.193352	0.0534405	3.61808	0.000296798	0.0118449
19_internal_4451	1444.33	0.107259	0.0296587	3.61644	0.00029868	0.0118783
8_internal_7432	359.96	0.239452	0.0662338	3.61525	0.000300055	0.0118807
22_internal_2989	166.167	0.304696	0.0843048	3.61422	0.000301256	0.0118807
7_internal_13336	4072.6	-0.101076	0.0279704	-3.61369	0.000301874	0.0118807
11_internal_8618	334.574	-0.149544	0.0414115	-3.61118	0.00030481	0.0119198
1_internal_20955	3365.31	-0.0852345	0.0236038	-3.61105	0.000304964	0.0119198
5_internal_10051	327.703	0.261175	0.0723653	3.60911	0.000307245	0.0119678
6_internal_9258	294.323	-0.138398	0.038384	-3.60561	0.000311416	0.0120889
14_internal_7890	4376.58	-0.145332	0.0403638	-3.60054	0.000317553	0.0122852
12_internal_9826	845.545	0.164813	0.0457967	3.5988	0.000319694	0.0123261
11_internal_10123	2451.64	0.141716	0.0394817	3.5894	0.000331439	0.0127358
11_internal_11115	6044.78	0.084911	0.0236768	3.58626	0.000335455	0.0128467
1_internal_17636	576.785	-0.124874	0.0348346	-3.58478	0.000337365	0.0128765
2_internal_14102	887.764	0.143059	0.0399354	3.58225	0.000340645	0.0129354
14_internal_5938	313.012	-0.148269	0.0413948	-3.58184	0.000341184	0.0129354
12_internal_11263	2226.59	-0.101108	0.0282524	-3.57874	0.000345257	0.0130463
11_internal_9543	698.116	-0.111789	0.0312536	-3.57684	0.00034777	0.0130978
3_internal_12779	809.094	-0.15622	0.0436945	-3.57528	0.00034985	0.0131292
1_internal_21346	2442.49	-0.10728	0.0300127	-3.57449	0.000350911	0.0131292
15_internal_7036	334.193	0.246439	0.0690192	3.57058	0.000356187	0.0131981
15_internal_5727	290.844	0.120753	0.0338265	3.56976	0.000357305	0.0131981
12_internal_8095	548.897	-0.167615	0.0469546	-3.56972	0.000357366	0.0131981
15_internal_7765	2487.31	-0.0760498	0.0213043	-3.5697	0.000357395	0.0131981
12_internal_8686	54.4574	0.368576	0.103414	3.56408	0.000365139	0.0133699
4_internal_10069	541.697	0.122201	0.0342877	3.56399	0.000365259	0.0133699
14_internal_5632	798.235	0.0963711	0.027045	3.56336	0.000366136	0.0133699
20_internal_3989	908.397	0.202296	0.0567782	3.56292	0.00036675	0.0133699
6_internal_10421	1715.13	-0.17747	0.0498262	-3.56178	0.000368347	0.0133852
5_internal_14371	6480.09	-0.138675	0.0389511	-3.56022	0.000370542	0.0134221
9_internal_8719	706.127	-0.180041	0.0506612	-3.55382	0.000379676	0.0137018
9_internal_7651	650.62	-0.145272	0.0408856	-3.55313	0.000380672	0.0137018
5_internal_11223	392.475	-0.155867	0.0438959	-3.55082	0.000384031	0.0137791
7_internal_12829	19214.7	-0.108299	0.030533	-3.54694	0.000389732	0.0139397
12_internal_10336	2136.76	0.15776	0.0445686	3.53972	0.000400559	0.014282
5_internal_14478	4410.48	-0.130811	0.0369943	-3.53597	0.000406281	0.0144407
3_internal_12063	1265.24	0.174893	0.0495073	3.53268	0.000411378	0.0145764
4_internal_10892	8437.75	-0.0845002	0.0239263	-3.53169	0.000412918	0.0145855
6_internal_9967	175.874	0.141727	0.0401454	3.53035	0.000415007	0.0146139
3_internal_17191	1097.31	0.0957894	0.0271421	3.52918	0.00041685	0.0146335
2_internal_14427	152.079	-0.252689	0.0716882	-3.52484	0.000423744	0.0148297
6_internal_10494	438.837	0.27866	0.07909	3.52332	0.000426169	0.0148688
6_internal_10161	309.152	-0.216929	0.0616157	-3.52068	0.000430434	0.0149221
6_internal_10579	223.068	0.13712	0.0389533	3.5201	0.000431388	0.0149221
17_internal_6374	109.649	0.211263	0.0600189	3.51995	0.000431632	0.0149221
8_internal_7638	3444.54	0.0696823	0.019822	3.5154	0.000439095	0.0151341
1_internal_19024	4184.95	-0.107272	0.0305315	-3.51349	0.000442262	0.0151973
12_internal_8090	879.892	0.175044	0.0498391	3.51218	0.000444448	0.0152264
10_internal_8103	794.51	-0.141825	0.0404009	-3.51044	0.000447362	0.0152802
3_internal_13620	913.314	-0.141366	0.0402886	-3.50883	0.000450078	0.0153269
16_internal_5262	673.606	-0.240367	0.068581	-3.50486	0.000456842	0.0153983
12_internal_8959	156.86	0.305409	0.0871419	3.50472	0.00045708	0.0153983
6_internal_12347	12275.9	-0.0909635	0.0259563	-3.50449	0.000457488	0.0153983
3_internal_11650	185.971	0.168949	0.0482172	3.50391	0.000458484	0.0153983
7_internal_12806	2765.78	-0.127499	0.0363903	-3.50364	0.000458945	0.0153983
17_internal_7183	475.528	0.278754	0.0796067	3.50164	0.000462397	0.0154328
7_internal_8222	145.723	0.288688	0.0824597	3.50096	0.000463593	0.0154328
18_internal_4442	79.5027	-0.187156	0.053468	-3.50033	0.000464676	0.0154328
1_internal_15998	620.102	0.286321	0.081808	3.49992	0.000465398	0.0154328
8_internal_8065	67.8239	0.279695	0.079959	3.49798	0.00046879	0.0154805
13_internal_4883	778.363	-0.140068	0.0400475	-3.49755	0.00046956	0.0154805
1_internal_20300	550.247	-0.13243	0.0379798	-3.48684	0.000488755	0.0160668
18_internal_5335	20491.7	-0.0687322	0.0197497	-3.48016	0.000501113	0.0163906
8_internal_7773	363.276	-0.248922	0.0715653	-3.47825	0.000504705	0.0163906
22_internal_3136	353.678	0.149776	0.0430725	3.4773	0.000506489	0.0163906
8_internal_7627	432.529	0.180907	0.0520471	3.47584	0.000509256	0.0163906
11_internal_10684	572.472	-0.208489	0.0599878	-3.47552	0.000509859	0.0163906
5_internal_9673	496.514	-0.197155	0.0567279	-3.47545	0.000510007	0.0163906
3_internal_12408	429.961	-0.181049	0.0520944	-3.47539	0.000510103	0.0163906
19_internal_4375	241.734	0.191852	0.05521	3.47496	0.000510937	0.0163906
6_internal_9534	1049.47	0.152545	0.0439027	3.47462	0.000511577	0.0163906
1_internal_19495	4318.47	-0.10515	0.0302807	-3.47249	0.000515645	0.0164746
1_internal_20004	3000.52	-0.0906835	0.0261242	-3.47124	0.000518063	0.0165055
12_internal_10450	505.719	-0.11456	0.0330355	-3.46779	0.000524762	0.0166722
10_internal_7860	300.745	0.194553	0.0561803	3.46301	0.00053416	0.0168665
7_internal_10226	128.232	0.162234	0.046853	3.46261	0.000534963	0.0168665
2_internal_16832	494.37	-0.177406	0.0512425	-3.46208	0.000536017	0.0168665
20_internal_5851	5170.03	0.0816561	0.0235886	3.46168	0.000536811	0.0168665
22_internal_2808	712.904	0.193548	0.0559446	3.45964	0.000540905	0.0169376
1_internal_21169	142.852	0.214991	0.0621535	3.45904	0.000542103	0.0169376
9_internal_7207	1935.05	-0.151995	0.0439587	-3.45768	0.000544843	0.0169376
7_internal_10356	563.831	0.283824	0.0820921	3.45739	0.000545442	0.0169376
16_internal_4905	737.863	-0.208098	0.060199	-3.45684	0.000546549	0.0169376
4_internal_10539	1682.82	-0.16608	0.0480538	-3.45612	0.000548008	0.0169376
18_internal_3935	1790.19	-0.0798883	0.0231243	-3.45473	0.000550846	0.0169792
18_internal_3999	2077.78	0.129441	0.037503	3.45148	0.000557521	0.0170653
11_internal_8576	1796.15	-0.142959	0.0414253	-3.451	0.000558505	0.0170653
15_internal_6010	55.2405	0.276212	0.0800418	3.45084	0.000558841	0.0170653
7_internal_12085	9967.75	-0.126571	0.0366823	-3.45046	0.000559642	0.0170653
22_internal_3547	1823.31	0.132871	0.0385539	3.44637	0.000568178	0.0172003
2_internal_14077	603.703	-0.223321	0.0647992	-3.44635	0.000568211	0.0172003
11_internal_11730	604.248	0.210175	0.0609882	3.44616	0.000568603	0.0172003
6_internal_10560	7015.45	-0.138524	0.0402097	-3.44504	0.000570967	0.0172259
13_internal_4373	635.077	-0.119798	0.0347851	-3.44395	0.000573277	0.0172408
7_internal_9046	591.752	0.114443	0.0332356	3.44338	0.000574491	0.0172408
17_internal_7014	223.753	-0.137008	0.0397991	-3.4425	0.000576354	0.0172512
16_internal_5166	764.787	0.273471	0.0794782	3.44083	0.000579941	0.0172914
13_internal_4150	293.158	0.217751	0.0632912	3.44045	0.000580738	0.0172914
4_internal_9474	2169.54	-0.117017	0.0340192	-3.43974	0.00058228	0.0172921
4_internal_9207	587.913	0.229209	0.0667078	3.43601	0.000590342	0.0174858
13_internal_4519	819.322	-0.10886	0.0316976	-3.43432	0.000594041	0.0175343
6_internal_10570	301.626	-0.234388	0.068258	-3.43385	0.000595064	0.0175343
9_internal_10447	18636.6	0.112692	0.0328247	3.43315	0.000596618	0.0175347
20_internal_5348	1718.07	-0.146546	0.0427445	-3.42841	0.000607134	0.0177602
3_internal_12532	1799.37	-0.16973	0.0495087	-3.42828	0.000607413	0.0177602
17_internal_6873	373.858	0.206119	0.0601629	3.42602	0.000612501	0.01784
2_internal_18733	3064.85	-0.158573	0.0462897	-3.42567	0.000613281	0.01784
20_internal_3895	9684.97	0.0785924	0.0229519	3.42422	0.000616568	0.0178592
19_internal_4820	1311.19	-0.122834	0.0358746	-3.42399	0.000617079	0.0178592
5_internal_10233	140.702	-0.160931	0.047011	-3.42325	0.000618761	0.0178624
7_internal_10156	364.817	-0.234024	0.0683792	-3.42245	0.000620603	0.0178702
22_internal_4032	1769.4	-0.183941	0.0537673	-3.42106	0.00062377	0.0178771
20_internal_5571	26288.4	-0.0822271	0.0240362	-3.42097	0.000623986	0.0178771
2_internal_20238	2111.21	-0.154383	0.0452174	-3.41423	0.000639632	0.0182555
2_internal_20228	2976.14	0.0797295	0.0233544	3.4139	0.000640405	0.0182555
7_internal_8640	94.4072	-0.173434	0.0508271	-3.41224	0.00064432	0.0183212
4_internal_10391	10329.7	-0.11748	0.0344396	-3.4112	0.000646783	0.018338
16_internal_5010	381.26	0.261004	0.0765281	3.41056	0.000648303	0.018338
6_internal_9913	607.852	-0.0881179	0.0258414	-3.40995	0.000649747	0.018338
8_internal_7880	335.981	0.185148	0.0543138	3.40885	0.000652371	0.0183665
8_internal_9641	5415.37	-0.0725389	0.0212929	-3.40672	0.000657476	0.0184491
20_internal_4584	409.296	0.218412	0.0641203	3.40628	0.00065855	0.0184491
1_internal_16278	4744.12	0.0802591	0.0235711	3.40498	0.000661695	0.0184841
12_internal_8248	1752.53	0.146715	0.0430953	3.40442	0.000663047	0.0184841
15_internal_5323	562.895	-0.18304	0.0537961	-3.40247	0.000667789	0.0185707
17_internal_7498	94.7208	0.164615	0.048438	3.39846	0.000677662	0.0187993
3_internal_11024	205.763	-0.166537	0.0490206	-3.39728	0.000680603	0.0188329
5_internal_13796	2051.7	-0.146364	0.0430909	-3.39664	0.000682185	0.0188329
6_internal_10405	186.668	-0.140356	0.0413448	-3.39477	0.000686854	0.0188997
20_internal_5392	200.829	-0.190645	0.0561654	-3.39435	0.000687928	0.0188997
14_internal_7248	541.794	0.123234	0.0363171	3.39328	0.000690613	0.0189278
8_internal_7020	882.306	0.273088	0.0805508	3.39026	0.000698251	0.0190911
10_internal_8650	57.2803	0.305194	0.0900396	3.38955	0.000700066	0.0190948
5_internal_10839	2781.08	-0.121435	0.0358509	-3.38721	0.000706069	0.0192125
21_internal_2235	244.767	0.103875	0.0306834	3.38537	0.000710832	0.0192802
8_internal_8084	1301.86	-0.14198	0.0419532	-3.38426	0.000713715	0.0192802
4_internal_11174	660.94	-0.136024	0.0402053	-3.38324	0.000716351	0.0192802
8_internal_8423	124.292	-0.183025	0.0540992	-3.38314	0.000716627	0.0192802
13_internal_4016	261.985	-0.199826	0.0590681	-3.38298	0.000717032	0.0192802
7_internal_11066	2527.93	-0.139468	0.0412574	-3.38042	0.000723745	0.0193917
22_internal_3629	2036.56	0.0957267	0.0283207	3.3801	0.00072459	0.0193917
14_internal_7576	1556.62	0.118787	0.0351856	3.37601	0.000735453	0.0195781
12_internal_9167	341.118	0.122732	0.0363575	3.3757	0.000736277	0.0195781
11_internal_10144	569.682	0.0934377	0.0276808	3.37554	0.000736718	0.0195781
5_internal_10486	745.176	-0.154898	0.045914	-3.37365	0.000741777	0.0196424
9_internal_8011	179.731	0.322051	0.095469	3.37335	0.000742591	0.0196424
6_internal_11725	569.986	0.134852	0.0399883	3.37229	0.000745464	0.0196726
12_internal_8788	4027.68	-0.0642143	0.0190573	-3.36953	0.000752957	0.0198244
3_internal_16623	5573.11	-0.0846337	0.0251336	-3.36736	0.000758913	0.0198905
9_internal_7156	276.453	-0.181929	0.0540275	-3.36734	0.000758965	0.0198905
1_internal_19154	5997.87	0.123495	0.0366938	3.36556	0.000763896	0.0199579
10_internal_8195	490.425	-0.17597	0.0522921	-3.36514	0.000765046	0.0199579
12_internal_7922	3645.29	-0.0899117	0.0267292	-3.3638	0.000768782	0.0200094
2_internal_19839	2160.96	0.0879902	0.026167	3.36264	0.000772023	0.0200479
3_internal_16990	4221.58	-0.107138	0.0318838	-3.36027	0.00077865	0.020174
12_internal_8922	194.623	0.181819	0.054139	3.35838	0.000784007	0.0202388
12_internal_8764	177.126	0.23523	0.0700552	3.35778	0.000785704	0.0202388
11_internal_9791	9814.5	-0.0978414	0.0291411	-3.35751	0.000786489	0.0202388
11_internal_10861	1244.59	0.112106	0.0334383	3.35261	0.000800547	0.020554
6_internal_12648	3598.85	-0.0837709	0.0250028	-3.35047	0.000806753	0.020597
1_internal_20852	1154.06	-0.0852377	0.025453	-3.34883	0.000811524	0.020597
12_internal_10196	9167.61	-0.111441	0.0332779	-3.34879	0.000811648	0.020597
3_internal_13817	1175.57	0.114395	0.0341645	3.34835	0.000812945	0.020597
19_internal_4367	196.254	0.149966	0.0447966	3.34771	0.000814813	0.020597
14_internal_6086	233.319	0.281266	0.0840217	3.34754	0.000815309	0.020597
6_internal_10712	426.369	-0.103705	0.0309889	-3.34652	0.00081834	0.020597
6_internal_9738	1036.67	-0.131229	0.039218	-3.34614	0.000819451	0.020597
22_internal_2894	416.015	0.256037	0.0765182	3.3461	0.000819583	0.020597
13_internal_4718	412.848	-0.152698	0.0456381	-3.34584	0.00082033	0.020597
5_internal_11115	122.577	0.323235	0.0966339	3.34494	0.000823005	0.0206186
12_internal_9150	445.935	0.267043	0.0798781	3.34314	0.000828375	0.0206848
1_internal_17011	251.241	-0.127018	0.0379971	-3.34283	0.000829283	0.0206848
17_internal_10300	6252.98	-0.110424	0.0330458	-3.34155	0.000833125	0.0207352
1_internal_16567	76.3841	0.144219	0.0431872	3.3394	0.000839593	0.0208355
12_internal_8628	172.535	0.131083	0.0392595	3.3389	0.000841114	0.0208355
20_internal_5220	891.398	-0.195149	0.0584664	-3.3378	0.000844438	0.0208355
8_internal_7234	2363.25	-0.154689	0.0463448	-3.33779	0.000844484	0.0208355
22_internal_3039	123.451	-0.191103	0.0572668	-3.33708	0.00084665	0.0208437
1_internal_14718	762.675	0.153363	0.045974	3.33586	0.000850353	0.0208897
1_internal_16968	453.276	0.0689766	0.0206996	3.33226	0.000861439	0.0210936
1_internal_20260	156.035	0.161257	0.048404	3.33148	0.000863868	0.0210936
6_internal_11631	2332.09	-0.182289	0.0547191	-3.33136	0.00086422	0.0210936
4_internal_11170	2176.61	-0.148447	0.0445694	-3.33068	0.000866343	0.0211002
9_internal_7777	215.982	0.298124	0.0895373	3.32961	0.000869684	0.0211363
12_internal_7897	342.436	-0.178494	0.0536236	-3.32865	0.000872683	0.0211639
10_internal_8820	333.225	0.267597	0.0804476	3.32635	0.000879901	0.0212936
13_internal_4579	975.189	-0.114936	0.0345642	-3.32528	0.000883286	0.0213301
17_internal_7087	130.768	0.331426	0.0997418	3.32284	0.000891065	0.0214383
10_internal_8707	60.1346	0.254428	0.0765856	3.32213	0.000893317	0.0214383
12_internal_8422	1031.23	-0.084029	0.0252939	-3.3221	0.000893422	0.0214383
1_internal_15911	168.712	0.269865	0.0812647	3.32081	0.000897572	0.0214589
3_internal_13534	294.942	-0.128332	0.0386464	-3.32066	0.00089805	0.0214589
1_internal_15661	310.599	0.149929	0.0451706	3.31918	0.000902815	0.0214739
10_internal_11155	868.823	0.190943	0.0575283	3.31911	0.000903053	0.0214739
14_internal_6460	499.72	-0.140798	0.0424255	-3.31871	0.000904343	0.0214739
6_internal_10001	316.789	-0.182924	0.0551804	-3.31502	0.000916366	0.0216455
9_internal_8598	1096.28	0.171569	0.051757	3.31488	0.000916814	0.0216455
1_internal_17091	2542.03	-0.168214	0.0507473	-3.31474	0.000917277	0.0216455
1_internal_18524	469.083	0.135957	0.0410348	3.31322	0.000922294	0.0217188
3_internal_16177	2415.67	-0.173213	0.0523027	-3.31174	0.000927175	0.0217886
5_internal_14190	1315.04	-0.135181	0.0408868	-3.30622	0.00094564	0.0221767
4_internal_8678	163.519	0.308419	0.0933375	3.30434	0.000952016	0.0222671
12_internal_7970	823.153	-0.116058	0.0351273	-3.30393	0.000953408	0.0222671
6_internal_12669	1339.06	-0.0709266	0.0214754	-3.3027	0.000957594	0.022319
8_internal_7784	515.551	0.145527	0.0441041	3.29963	0.000968122	0.0225182
21_internal_2083	457.602	-0.163043	0.0494591	-3.29653	0.000978888	0.0227222
1_internal_15602	386.517	-0.195179	0.0592323	-3.29515	0.000983708	0.0227459
12_internal_7670	325.532	0.273986	0.0831507	3.29505	0.000984049	0.0227459
9_internal_8419	91.9407	0.306547	0.0930477	3.29452	0.000985908	0.0227459
14_internal_7667	476.529	-0.154992	0.0470549	-3.29385	0.000988246	0.0227537
7_internal_9158	763.119	0.102151	0.0310332	3.29168	0.000995912	0.0228604
1_internal_17138	193.971	0.206419	0.0627147	3.2914	0.0009969	0.0228604
5_internal_10122	2062.06	-0.0950792	0.028906	-3.28925	0.00100454	0.0229452
14_internal_5555	1055.27	0.138301	0.0420466	3.28923	0.00100464	0.0229452
12_internal_10316	1415.73	0.116069	0.035301	3.28799	0.00100907	0.0230003
11_internal_8703	1885.16	0.129494	0.0393997	3.28667	0.00101378	0.0230302
22_internal_2985	116.844	0.180392	0.0548889	3.28649	0.00101443	0.0230302
19_internal_5698	615.233	0.181145	0.0551396	3.28521	0.00101908	0.0230724
12_internal_9416	975.363	0.260784	0.079401	3.2844	0.00102201	0.0230724
6_internal_13671	1115.01	-0.123309	0.037545	-3.2843	0.00102238	0.0230724
8_internal_7557	132.286	0.301579	0.0918684	3.28273	0.00102808	0.023155
10_internal_8173	225.533	0.216861	0.0660725	3.28217	0.0010301	0.023155
9_internal_10394	1374.7	0.17998	0.0548927	3.27877	0.00104262	0.0233901
6_internal_12549	2291.24	-0.108853	0.0332087	-3.27786	0.00104599	0.0234195
9_internal_8281	328.42	-0.0894403	0.0273291	-3.27271	0.0010652	0.0237856
9_internal_10088	419.836	-0.117431	0.0358915	-3.27184	0.0010685	0.0237856
17_internal_7281	124.183	0.160569	0.0490764	3.27181	0.00106861	0.0237856
1_internal_17828	828.872	0.117044	0.0357867	3.27059	0.00107322	0.0238414
7_internal_8298	652.391	0.252796	0.0773264	3.2692	0.00107852	0.0238793
3_internal_13043	1832.94	0.186496	0.0570509	3.26895	0.00107949	0.0238793
7_internal_13064	3802.87	0.0909168	0.0278199	3.26805	0.00108291	0.0238793
1_internal_15265	281.5	0.29605	0.0905921	3.26794	0.00108332	0.0238793
7_internal_11005	399.422	0.160122	0.0490224	3.2663	0.00108962	0.0239717
10_internal_8109	552.659	0.238125	0.0729339	3.26494	0.00109487	0.0240406
18_internal_3720	227.48	0.115575	0.0354084	3.26405	0.00109833	0.024064
2_internal_13566	191.384	0.372773	0.114222	3.26357	0.00110016	0.024064
9_internal_9317	417.683	-0.161305	0.0494352	-3.26295	0.00110259	0.0240707
3_internal_11676	733.841	-0.120613	0.0369773	-3.26181	0.00110702	0.024103
22_internal_2786	251.981	0.329097	0.100904	3.26148	0.0011083	0.024103
7_internal_9376	544.892	0.1035	0.0317436	3.26051	0.00111212	0.0241171
9_internal_7936	471.371	-0.202196	0.0620293	-3.25969	0.00111535	0.0241171
20_internal_5832	4660.75	-0.133705	0.0410267	-3.25897	0.00111816	0.0241171
5_internal_13908	1188.35	-0.121372	0.0372427	-3.25896	0.00111823	0.0241171
6_internal_10529	62.6513	0.193382	0.0593449	3.25862	0.00111955	0.0241171
1_internal_21060	1963.65	-0.135733	0.0416854	-3.25613	0.00112942	0.0242835
10_internal_10992	415.444	-0.20459	0.0628459	-3.25543	0.0011322	0.0242975
15_internal_5753	195.311	-0.199077	0.0611896	-3.25345	0.00114013	0.0244111
3_internal_11095	134.036	-0.211533	0.0650262	-3.25304	0.00114179	0.0244111
1_internal_16963	247.459	0.205659	0.0632563	3.25121	0.00114916	0.0245227
1_internal_20563	12203.1	-0.0933681	0.0287245	-3.25047	0.00115213	0.0245399
12_internal_9180	226.501	0.113996	0.0350886	3.24882	0.00115885	0.0246332
19_internal_4352	878.261	0.094497	0.0290934	3.24805	0.00116198	0.0246332
5_internal_11528	221.669	0.13862	0.0426812	3.2478	0.00116301	0.0246332
11_internal_8630	846.007	-0.160043	0.0492869	-3.24717	0.00116557	0.0246416
21_internal_2180	71.8215	0.300564	0.09258	3.24653	0.0011682	0.024649
16_internal_5599	195.436	0.178576	0.0550135	3.24603	0.00117025	0.024649
6_internal_14016	11204.9	-0.144396	0.0444933	-3.24534	0.00117309	0.0246618
5_internal_10484	576.859	-0.118884	0.0366379	-3.24483	0.0011752	0.0246618
8_internal_7396	1157.85	-0.158498	0.0488569	-3.24413	0.00117811	0.0246622
5_internal_12256	322.009	-0.159115	0.0490571	-3.24346	0.00118085	0.0246622
1_internal_16828	1758.54	-0.120442	0.0371361	-3.24326	0.00118172	0.0246622
7_internal_10014	53.0823	-0.237484	0.0732373	-3.24266	0.0011842	0.0246687
11_internal_10322	610.992	0.215394	0.0664473	3.24157	0.00118873	0.0247177
11_internal_8577	388.742	0.237023	0.073137	3.24081	0.0011919	0.0247384
9_internal_10294	1967.38	-0.12859	0.0397017	-3.23891	0.00119989	0.0248589
5_internal_11051	2229.14	-0.142233	0.0439601	-3.2355	0.00121429	0.0251116
10_internal_9479	519.775	-0.111722	0.0345495	-3.23369	0.00122201	0.0251814
3_internal_12427	111.991	-0.24388	0.0754188	-3.23367	0.0012221	0.0251814
3_internal_16447	10184.6	-0.139391	0.0431154	-3.23297	0.00122513	0.0251981
10_internal_9075	696.422	-0.0792455	0.024526	-3.23108	0.00123325	0.0253195
16_internal_5610	338.983	0.238563	0.0738797	3.22907	0.00124195	0.0254087
3_internal_13352	70.2567	0.160015	0.049555	3.22904	0.00124207	0.0254087
1_internal_20145	315.77	0.19759	0.0612306	3.22697	0.00125106	0.0255207
20_internal_5147	883.704	0.207793	0.0643967	3.22676	0.00125203	0.0255207
3_internal_12119	131.334	0.206814	0.0641339	3.22472	0.00126097	0.0256569
7_internal_9390	1281.74	-0.137712	0.042713	-3.22412	0.00126362	0.0256651
10_internal_8345	1672.87	-0.144447	0.0448099	-3.22354	0.00126615	0.0256706
9_internal_7483	68.918	0.320002	0.0993359	3.22141	0.00127561	0.0257752
1_internal_14890	313.599	0.275455	0.0855089	3.22136	0.00127584	0.0257752
19_internal_4339	308.252	0.246639	0.0765768	3.2208	0.00127832	0.0257794
6_internal_10120	441.643	0.147137	0.0457009	3.21956	0.00128386	0.0258453
9_internal_10335	1315.93	-0.144824	0.0450161	-3.21716	0.00129467	0.0259766
5_internal_9954	438.791	0.184985	0.0575022	3.217	0.00129539	0.0259766
8_internal_8357	269.331	0.19161	0.0595694	3.21659	0.00129723	0.0259766
2_internal_17784	1873.14	-0.142767	0.0444032	-3.21525	0.0013033	0.0260523
7_internal_10446	375.694	-0.150449	0.0468323	-3.2125	0.00131585	0.0262571
9_internal_7947	280.153	-0.205277	0.0639246	-3.21123	0.00132167	0.0262934
10_internal_8736	2020.41	-0.0792155	0.0246721	-3.21073	0.00132399	0.0262934
12_internal_8729	679.292	-0.093202	0.0290295	-3.21059	0.00132461	0.0262934
9_internal_8365	1381.83	0.260755	0.0812449	3.2095	0.00132968	0.0263181
7_internal_8725	1558.68	-0.153337	0.0477786	-3.20932	0.00133048	0.0263181
16_internal_5784	225.88	0.318578	0.0992987	3.20828	0.0013353	0.0263676
14_internal_5791	653.044	-0.0969622	0.0302302	-3.20746	0.00133913	0.0263973
6_internal_9418	359.574	0.204638	0.0638297	3.20599	0.00134597	0.0264177
12_internal_8157	1102.67	-0.145242	0.0453063	-3.20578	0.00134697	0.0264177
16_internal_7796	5067.11	-0.104017	0.0324496	-3.20549	0.00134832	0.0264177
6_internal_14121	5324.79	-0.120333	0.0375423	-3.20525	0.00134945	0.0264177
4_internal_11169	2290.45	-0.170343	0.0531748	-3.20345	0.00135791	0.0265376
14_internal_7672	709.324	-0.168384	0.052616	-3.20025	0.00137308	0.0267395
3_internal_16910	1545.68	-0.0911874	0.0284983	-3.19975	0.00137547	0.0267395
8_internal_8204	113.698	0.219403	0.0685737	3.19952	0.00137658	0.0267395
20_internal_4132	295.126	0.155805	0.0487033	3.19907	0.00137871	0.0267395
14_internal_7941	1747.98	0.205856	0.0643542	3.1988	0.00138	0.0267395
3_internal_16285	4606.66	0.132605	0.0414612	3.19828	0.00138248	0.0267421
13_internal_4502	254.376	-0.18171	0.0568297	-3.19745	0.0013865	0.0267489
9_internal_9889	9987.75	-0.126427	0.0395425	-3.19723	0.00138754	0.0267489
9_internal_7620	247.97	0.171019	0.0535143	3.19576	0.00139462	0.0268399
9_internal_7171	672.878	-0.17541	0.0549166	-3.19411	0.00140262	0.0269483
7_internal_12248	2084.52	0.260749	0.0816897	3.19194	0.00141319	0.0271056
20_internal_4741	1688.98	-0.133724	0.0419087	-3.19083	0.00141863	0.0271269
15_internal_7654	729.47	-0.140036	0.0438883	-3.19074	0.00141907	0.0271269
13_internal_4795	885.84	0.0911205	0.0285763	3.18867	0.00142929	0.0272534
2_internal_18630	5685.92	-0.106902	0.0335281	-3.18843	0.00143048	0.0272534
7_internal_12384	1081.81	0.102707	0.0322251	3.18716	0.00143675	0.0273271
2_internal_13530	1590.05	0.160417	0.0503458	3.18631	0.00144101	0.0273474
14_internal_5129	258.557	-0.220443	0.0691915	-3.18598	0.00144263	0.0273474
5_internal_13199	5968.87	0.175481	0.0550959	3.18501	0.00144747	0.0273843
19_internal_6243	1747.09	0.149784	0.0470418	3.18406	0.00145224	0.0273843
9_internal_7535	389.164	-0.10308	0.0323799	-3.18344	0.00145536	0.0273843
11_internal_9280	59.6283	0.220764	0.0693488	3.18339	0.00145564	0.0273843
12_internal_8555	441.192	0.166321	0.0522497	3.18319	0.00145661	0.0273843
19_internal_4333	259.295	0.164036	0.0515538	3.18185	0.00146339	0.0274523
3_internal_12467	1346.27	-0.0979942	0.0308154	-3.18004	0.00147256	0.0274523
11_internal_8535	142.848	0.172911	0.0543763	3.1799	0.00147325	0.0274523
11_internal_11841	5349.67	-0.126087	0.0396551	-3.17959	0.00147485	0.0274523
22_internal_3605	137.711	0.185143	0.0582325	3.17938	0.00147592	0.0274523
2_internal_13054	246.518	0.164079	0.0516161	3.17883	0.00147869	0.0274523
1_internal_15468	6677.17	-0.063906	0.0201074	-3.17824	0.00148174	0.0274523
5_internal_14150	2712.41	0.127543	0.0401303	3.17821	0.00148189	0.0274523
11_internal_11387	6314.76	-0.0725096	0.0228155	-3.17808	0.00148251	0.0274523
6_internal_9029	521.45	0.339755	0.106918	3.17772	0.00148436	0.0274523
10_internal_10593	4327.79	-0.0817693	0.0257402	-3.17671	0.00148954	0.0274793
2_internal_20169	662.817	0.207917	0.0654604	3.17623	0.00149201	0.0274793
19_internal_4024	1228.61	0.178323	0.0561465	3.17603	0.00149307	0.0274793
5_internal_10645	1347.39	0.12267	0.0386463	3.17417	0.00150266	0.0275972
11_internal_7931	1554.72	0.1834	0.0577923	3.17344	0.00150642	0.0275972
11_internal_9131	694.209	0.12412	0.039113	3.17338	0.00150676	0.0275972
3_internal_11420	298.061	-0.167278	0.0527392	-3.17179	0.00151501	0.0277037
1_internal_15572	366.669	0.0941538	0.029693	3.17091	0.00151962	0.0277435
20_internal_5066	53.429	0.183562	0.0579172	3.16939	0.00152761	0.027812
7_internal_10236	133.601	0.164613	0.0519403	3.16926	0.00152826	0.027812
5_internal_11461	83.4237	0.351803	0.111053	3.16788	0.00153552	0.0278994
7_internal_10225	658.392	-0.10048	0.0317262	-3.1671	0.00153968	0.0279157
17_internal_6479	1700.99	-0.130786	0.0412992	-3.16679	0.00154133	0.0279157
6_internal_10209	535.059	0.144252	0.0455706	3.16547	0.00154834	0.0279982
7_internal_10502	344.914	0.192458	0.0608394	3.16337	0.00155952	0.0281555
1_internal_13799	932.071	-0.169187	0.0534933	-3.16278	0.00156271	0.0281684
8_internal_7555	133.365	0.277524	0.0878635	3.15858	0.00158541	0.0284614
2_internal_15208	1226.63	-0.196335	0.0621725	-3.15791	0.00158903	0.0284614
12_internal_8331	1086.92	0.0772114	0.0244504	3.15788	0.00158923	0.0284614
11_internal_11806	1636.93	0.233098	0.0738188	3.1577	0.00159018	0.0284614
5_internal_11244	837.264	-0.141161	0.0447113	-3.15717	0.00159309	0.0284614
2_internal_14645	669.989	0.175803	0.0556866	3.15701	0.00159398	0.0284614
2_internal_13576	1515.93	-0.165932	0.0525965	-3.15481	0.00160603	0.0286315
22_internal_3327	386.983	0.167096	0.0529771	3.15412	0.00160986	0.0286549
8_internal_8023	2344.03	-0.138799	0.0440161	-3.15337	0.00161398	0.0286834
12_internal_9171	799.059	-0.105652	0.0335205	-3.15186	0.00162236	0.0287873
4_internal_8006	333.257	-0.108639	0.0344749	-3.15126	0.00162566	0.028801
11_internal_10732	1346.35	-0.0842712	0.0267745	-3.14745	0.00164703	0.0291044
11_internal_8498	579.459	0.109333	0.0347417	3.14703	0.00164941	0.0291044
17_internal_8005	844.656	0.157371	0.050011	3.14673	0.00165106	0.0291044
21_internal_2115	227.984	-0.177039	0.0562675	-3.14639	0.00165302	0.0291044
12_internal_9814	663.886	-0.165147	0.0525097	-3.14508	0.00166041	0.0291894
9_internal_9785	2804.84	-0.0814081	0.0258929	-3.14404	0.00166634	0.0292271
17_internal_6847	762.977	0.136298	0.0433555	3.14373	0.00166809	0.0292271
9_internal_8303	320.882	-0.151264	0.048122	-3.14335	0.00167026	0.0292271
19_internal_4146	467.337	0.163714	0.0521052	3.142	0.00167798	0.0293169
6_internal_10347	494.837	-0.141989	0.0452036	-3.14109	0.00168319	0.0293629
6_internal_10687	11209.8	-0.131784	0.0419717	-3.13984	0.00169042	0.0293723
1_internal_17002	1245.58	0.294902	0.0939237	3.1398	0.00169064	0.0293723
7_internal_9554	1480.53	0.189943	0.0604981	3.13965	0.00169152	0.0293723
16_internal_7220	750.389	0.0818375	0.0260705	3.13908	0.00169477	0.0293723
18_internal_5339	1266.7	0.157141	0.0500676	3.13859	0.00169766	0.0293723
11_internal_8793	301.648	-0.155285	0.0494805	-3.13831	0.00169922	0.0293723
6_internal_10598	1630.75	-0.127536	0.0406554	-3.137	0.00170683	0.0294591
13_internal_6406	2664.95	-0.127888	0.0407761	-3.13634	0.00171069	0.029481
2_internal_12829	396.962	0.218794	0.0697829	3.13536	0.00171643	0.0295113
1_internal_14974	98.9237	0.210486	0.0671373	3.13515	0.00171765	0.0295113
3_internal_12355	1248.31	-0.145253	0.046363	-3.13295	0.00173058	0.0296886
17_internal_7422	187.956	0.17899	0.0571557	3.13162	0.00173844	0.0297571
17_internal_7194	1549.89	0.302796	0.0967109	3.13095	0.00174244	0.0297571
6_internal_12895	1906.54	-0.130485	0.0416824	-3.13045	0.00174542	0.0297571
7_internal_9273	97.6064	0.222865	0.0711933	3.13041	0.00174561	0.0297571
5_internal_12182	1103.28	0.158022	0.0504871	3.12994	0.00174843	0.0297571
13_internal_4733	4955.57	-0.122709	0.0392142	-3.12921	0.00175278	0.0297571
20_internal_4031	132.848	0.146078	0.0466878	3.12882	0.00175507	0.0297571
2_internal_13621	905.799	-0.197316	0.0630963	-3.12722	0.00176465	0.0297571
22_internal_4174	3399.07	0.133242	0.0426139	3.12672	0.00176767	0.0297571
8_internal_7334	72.8385	0.244745	0.0782786	3.12659	0.00176847	0.0297571
1_internal_16957	275.696	-0.16884	0.0540114	-3.12601	0.00177198	0.0297571
12_internal_10534	116.37	0.295369	0.0944882	3.12599	0.00177208	0.0297571
2_internal_19453	2469.02	0.17588	0.0562696	3.12567	0.00177402	0.0297571
14_internal_5645	498.88	0.132184	0.0422926	3.12547	0.00177522	0.0297571
8_internal_6993	397.211	0.269029	0.086082	3.12526	0.00177647	0.0297571
7_internal_8995	143.629	-0.233731	0.0747903	-3.12515	0.00177712	0.0297571
17_internal_8199	857.24	-0.154466	0.0494393	-3.12435	0.00178195	0.0297571
11_internal_7660	1826.8	-0.144951	0.0463943	-3.12433	0.00178212	0.0297571
9_internal_7153	320.888	0.127243	0.040731	3.12397	0.00178428	0.0297571
1_internal_18065	993.449	-0.164258	0.0526012	-3.12271	0.00179193	0.0298291
1_internal_18042	392.538	0.173005	0.0554112	3.1222	0.00179503	0.0298291
8_internal_8611	208.889	-0.103668	0.0332059	-3.12197	0.00179646	0.0298291
4_internal_8202	250.655	-0.202761	0.0650059	-3.11911	0.00181398	0.0300761
20_internal_5656	1911.01	0.228725	0.0733415	3.11863	0.00181694	0.0300813
20_internal_5294	1301.57	0.240141	0.0771279	3.11354	0.00184858	0.0305607
2_internal_19795	2045.73	-0.138164	0.0443902	-3.1125	0.00185512	0.0306242
12_internal_7713	221.263	0.217762	0.0700208	3.10996	0.0018711	0.0308433
2_internal_20708	4807.49	-0.0847093	0.0272454	-3.10913	0.00187642	0.0308564
11_internal_10437	231.564	0.237748	0.0764757	3.10881	0.00187846	0.0308564
13_internal_4653	146.002	-0.133786	0.043038	-3.10856	0.00188003	0.0308564
10_internal_9830	1394.61	-0.136331	0.0438819	-3.10676	0.00189149	0.0309996
11_internal_8161	614.43	-0.134233	0.0432235	-3.10556	0.0018992	0.0310812
11_internal_11632	5360.42	-0.0785781	0.0253085	-3.10481	0.00190399	0.0311149
8_internal_7395	51.3482	0.203735	0.0656595	3.1029	0.00191632	0.0312716
1_internal_14679	897.79	-0.189701	0.0611565	-3.1019	0.00192286	0.0312981
2_internal_17129	498.283	-0.102995	0.033205	-3.1018	0.00192345	0.0312981
9_internal_8586	114.182	0.15866	0.0511688	3.10071	0.00193057	0.031369
5_internal_13524	1543.68	0.182857	0.0589945	3.09955	0.00193812	0.0314055
10_internal_8222	1093.09	-0.14039	0.0452956	-3.09941	0.00193904	0.0314055
1_internal_17410	703.222	0.213802	0.0689936	3.09886	0.00194266	0.0314055
16_internal_7626	925.36	0.16401	0.0529295	3.09865	0.00194402	0.0314055
9_internal_8660	1738.99	0.144619	0.0466774	3.09826	0.00194662	0.0314055
9_internal_10508	1109.05	-0.185755	0.059982	-3.09685	0.00195587	0.0315101
17_internal_7470	499.784	-0.152592	0.0492915	-3.0957	0.00196348	0.0315494
16_internal_6989	215.018	0.302719	0.0978006	3.09527	0.00196636	0.0315494
11_internal_11748	3980.19	-0.0873774	0.0282298	-3.09523	0.00196663	0.0315494
3_internal_16431	4733.8	-0.150983	0.0487926	-3.09438	0.00197227	0.0315741
20_internal_4708	193.49	-0.151191	0.0488632	-3.09416	0.00197373	0.0315741
8_internal_7344	63.6312	0.28879	0.09336	3.0933	0.00197947	0.0316214
9_internal_8743	1009.45	0.0990525	0.0320361	3.0919	0.00198881	0.0317105
17_internal_8937	843.3	-0.122487	0.0396229	-3.09132	0.00199268	0.0317105
16_internal_5297	842.012	-0.172191	0.0557032	-3.09121	0.00199341	0.0317105
9_internal_8759	248.379	0.14502	0.0469308	3.09007	0.00200109	0.0317882
6_internal_13778	5800.62	-0.126076	0.0408134	-3.08908	0.00200779	0.0318169
20_internal_4607	108.148	0.258646	0.083732	3.08897	0.00200849	0.0318169
7_internal_10616	300.803	-0.165182	0.0534928	-3.08792	0.0020156	0.0318851
16_internal_7748	7389.58	-0.080546	0.026097	-3.08641	0.00202591	0.0320037
17_internal_6768	549.772	0.215399	0.0698116	3.08543	0.00203259	0.0320648
9_internal_7421	2735.69	0.184557	0.0598394	3.08421	0.00204095	0.0320924
2_internal_17697	746.552	0.159732	0.0517921	3.0841	0.00204169	0.0320924
7_internal_8834	1338.19	-0.126667	0.0410743	-3.08385	0.00204344	0.0320924
5_internal_11180	159.086	0.282161	0.0915061	3.08353	0.00204563	0.0320924
1_internal_14918	481.976	0.300205	0.0973812	3.08278	0.00205074	0.0321283
5_internal_10147	553.428	-0.0861357	0.0279522	-3.08154	0.00205932	0.0322184
16_internal_5303	3324.44	0.127242	0.0413149	3.07981	0.00207136	0.0323055
6_internal_13889	10107.3	0.0703644	0.0228485	3.0796	0.00207276	0.0323055
6_internal_12215	1796.89	-0.0997183	0.0323899	-3.07868	0.0020792	0.0323055
12_internal_8354	329.453	0.193298	0.0627876	3.0786	0.00207976	0.0323055
15_internal_5653	1468.04	0.110509	0.0358964	3.07855	0.0020801	0.0323055
9_internal_9663	14662.8	-0.113998	0.0370328	-3.07829	0.00208193	0.0323055
15_internal_6275	1361.87	-0.163435	0.0531192	-3.07676	0.00209261	0.0323833
17_internal_6770	1535.9	0.142717	0.0463895	3.07648	0.00209458	0.0323833
9_internal_10360	2021	0.0720204	0.023411	3.07635	0.00209549	0.0323833
11_internal_8620	1390.58	0.0634471	0.0206311	3.07531	0.00210286	0.0324531
9_internal_7365	238.594	-0.217907	0.0708882	-3.07396	0.00211239	0.0325559
1_internal_15779	317.536	0.161881	0.0526882	3.07244	0.00212318	0.0326745
5_internal_11221	2251.85	-0.102374	0.0333243	-3.07207	0.00212582	0.0326745
6_internal_13908	728.288	-0.15858	0.051661	-3.06962	0.00214332	0.032898
6_internal_9414	182.863	0.119866	0.0390542	3.06922	0.00214615	0.032898
2_internal_13356	650.401	-0.192604	0.0627684	-3.06848	0.00215152	0.0329359
20_internal_3928	2155.76	-0.118571	0.0386539	-3.06749	0.00215863	0.0330004
16_internal_4988	915.677	-0.167728	0.0547085	-3.06586	0.00217046	0.0331367
1_internal_15377	966.736	0.11195	0.0365243	3.06507	0.00217616	0.0331792
20_internal_4280	130.571	0.185465	0.0605274	3.06415	0.00218293	0.0332378
13_internal_5067	2096.1	-0.144273	0.0471023	-3.06297	0.0021915	0.0333236
15_internal_7192	3488.37	-0.0943708	0.0308199	-3.06201	0.00219858	0.0333866
17_internal_6883	347.232	0.219795	0.0718059	3.06097	0.00220624	0.0334584
19_internal_4141	205.028	0.220969	0.072212	3.06001	0.00221329	0.0335155
15_internal_6004	125.863	0.198805	0.0649762	3.05966	0.0022159	0.0335155
3_internal_15435	626.318	-0.133372	0.0436084	-3.05841	0.00222517	0.0335979
14_internal_6728	417.273	-0.133131	0.0435357	-3.05797	0.00222841	0.0335979
16_internal_5746	141.506	0.303413	0.0992282	3.05773	0.00223021	0.0335979
11_internal_11882	4955.36	0.0641258	0.0209783	3.05677	0.00223734	0.0336607
7_internal_8582	793.122	-0.159806	0.0522896	-3.05616	0.00224191	0.0336849
17_internal_6907	1254.85	0.28337	0.092772	3.05448	0.00225455	0.0337862
2_internal_14543	1237.39	-0.12548	0.0410808	-3.05447	0.00225459	0.0337862
16_internal_5520	165.609	0.212355	0.0695371	3.05383	0.00225938	0.0338134
2_internal_14735	206.277	0.26095	0.0855206	3.05131	0.00227845	0.034054
14_internal_5246	321.877	0.248492	0.0814657	3.05026	0.00228641	0.0341281
8_internal_9915	3722.99	-0.0718482	0.0235684	-3.04849	0.00229991	0.0341929
10_internal_7928	483.132	-0.10622	0.0348435	-3.04849	0.00229992	0.0341929
3_internal_15194	987.585	-0.100268	0.0328935	-3.04825	0.00230176	0.0341929
11_internal_7383	3634.61	0.0918067	0.0301257	3.04746	0.00230787	0.0341929
15_internal_6835	2676.61	-0.108692	0.0356696	-3.0472	0.00230986	0.0341929
8_internal_9287	79.381	-0.141414	0.046409	-3.04712	0.00231046	0.0341929
2_internal_19467	12170.1	-0.109741	0.0360178	-3.04684	0.00231259	0.0341929
15_internal_6753	3047.92	0.253527	0.0832175	3.04656	0.0023148	0.0341929
17_internal_7909	868.116	0.166835	0.0547777	3.04568	0.00232154	0.0342273
8_internal_9093	239.622	0.20368	0.0668829	3.04532	0.00232432	0.0342273
9_internal_7089	558.382	0.116007	0.0381034	3.04453	0.00233044	0.0342273
8_internal_8684	636.612	-0.159639	0.0524361	-3.04446	0.00233099	0.0342273
5_internal_13129	724.647	-0.154923	0.0508893	-3.04431	0.00233217	0.0342273
15_internal_8023	6386.77	-0.124054	0.0407553	-3.04386	0.00233564	0.0342339
16_internal_5714	82.9507	0.213311	0.0701187	3.04213	0.00234908	0.0343866
22_internal_4184	1509.35	0.135141	0.044448	3.04044	0.00236234	0.0344699
12_internal_10793	568.932	0.148253	0.0487609	3.04042	0.00236249	0.0344699
1_internal_21100	9197.66	-0.0897319	0.0295172	-3.03999	0.00236586	0.0344699
1_internal_15254	123.373	0.263042	0.0865311	3.03986	0.00236689	0.0344699
22_internal_2899	217.486	0.170501	0.056126	3.03782	0.00238293	0.0346591
14_internal_5606	155.506	-0.200893	0.0661575	-3.03659	0.00239273	0.0347573
20_internal_3753	1761.25	0.107296	0.0353443	3.03575	0.0023994	0.0348097
9_internal_8249	774.813	0.171694	0.0565757	3.03476	0.00240724	0.0348789
7_internal_9715	861.681	0.221951	0.0731937	3.03238	0.00242631	0.0349887
22_internal_2999	841.543	-0.144833	0.047762	-3.03238	0.00242631	0.0349887
7_internal_10054	122.996	-0.140035	0.0461828	-3.03219	0.00242788	0.0349887
5_internal_9859	220.976	-0.140729	0.0464144	-3.03201	0.00242933	0.0349887
18_internal_3850	474.484	-0.185438	0.0611626	-3.03188	0.00243034	0.0349887
5_internal_9829	142.788	-0.209628	0.0691495	-3.03152	0.00243328	0.0349887
1_internal_15598	752.7	0.0840164	0.0277286	3.02996	0.0024459	0.0351026
4_internal_11513	5188.38	-0.0727426	0.0240109	-3.02957	0.00244905	0.0351026
19_internal_4639	903.095	0.183721	0.0606461	3.02939	0.00245045	0.0351026
22_internal_3326	869.356	0.25981	0.0857926	3.02835	0.00245894	0.0351155
8_internal_7201	600.71	0.222363	0.073432	3.02814	0.00246061	0.0351155
5_internal_10584	349.567	-0.105796	0.0349406	-3.0279	0.00246262	0.0351155
5_internal_10527	82.9435	0.308735	0.101968	3.02776	0.0024637	0.0351155
2_internal_14474	1270.99	0.280979	0.0928241	3.027	0.00246992	0.03516
4_internal_10437	1970.6	-0.117365	0.0387795	-3.02648	0.00247421	0.0351771
21_internal_2057	1034.21	-0.136914	0.0452618	-3.02494	0.00248685	0.0353076
11_internal_8240	457.302	0.276952	0.0915665	3.0246	0.0024896	0.0353076
1_internal_22915	2646.63	0.10063	0.0332868	3.02314	0.00250169	0.0353839
12_internal_11044	3229.54	-0.0768978	0.0254394	-3.02278	0.00250466	0.0353839
6_internal_11726	326.257	-0.0855895	0.0283176	-3.02248	0.0025071	0.0353839
19_internal_4365	548.848	0.141758	0.0469016	3.02244	0.00250742	0.0353839
9_internal_7444	469.163	-0.0905709	0.029971	-3.02195	0.00251155	0.0353982
5_internal_11772	928.515	-0.111683	0.0369643	-3.02137	0.00251634	0.0354218
10_internal_10889	268.8	0.0978617	0.0323958	3.02082	0.00252094	0.0354427
12_internal_7345	498.702	-0.120535	0.0399198	-3.01944	0.00253246	0.0355189
4_internal_11627	8395.49	0.105653	0.0349913	3.01942	0.0025326	0.0355189
15_internal_6003	329.025	0.282737	0.0936543	3.01894	0.00253659	0.035531
4_internal_9035	4043.45	-0.0847527	0.0280799	-3.01827	0.00254224	0.0355664
15_internal_6195	406.86	0.181603	0.0602351	3.01489	0.00257069	0.0358882
22_internal_3357	172.067	0.352271	0.116848	3.01479	0.00257156	0.0358882
7_internal_10672	14180.5	-0.110852	0.0368056	-3.01182	0.00259685	0.0361968
4_internal_8445	2261.88	-0.131477	0.0436616	-3.01128	0.00260148	0.0361996
20_internal_5304	1175.36	0.251133	0.0834038	3.01106	0.00260341	0.0361996
1_internal_16131	268.314	-0.151947	0.0504929	-3.00927	0.00261875	0.0363683
16_internal_6238	447.555	0.15901	0.0528496	3.00874	0.00262335	0.0363702
1_internal_16007	741.36	-0.0897054	0.0298172	-3.00851	0.00262528	0.0363702
1_internal_20786	90.2665	0.15707	0.0522432	3.00651	0.00264266	0.0365664
11_internal_10169	8063.49	0.15249	0.0507805	3.00292	0.00267398	0.0368757
8_internal_9802	18237.1	-0.0840284	0.0279873	-3.00237	0.00267882	0.0368757
16_internal_6096	315.062	0.303833	0.101213	3.0019	0.002683	0.0368757
14_internal_5704	545.225	0.196967	0.0656179	3.00172	0.00268458	0.0368757
22_internal_3425	227.266	-0.15865	0.052861	-3.00127	0.00268857	0.0368757
6_internal_10199	521.129	-0.101108	0.0336921	-3.00095	0.00269135	0.0368757
20_internal_3873	787.043	-0.161321	0.0537608	-3.00071	0.00269349	0.0368757
1_internal_22083	4710.56	-0.144684	0.0482172	-3.00067	0.00269389	0.0368757
5_internal_10621	131.306	0.242947	0.0809708	3.00042	0.00269606	0.0368757
12_internal_7645	1914.82	-0.144075	0.048025	-3	0.00269982	0.0368757
10_internal_9477	787.1	-0.097168	0.0323921	-2.99974	0.00270208	0.0368757
10_internal_9297	101.82	0.19785	0.0659607	2.99952	0.00270404	0.0368757
13_internal_5954	342.212	-0.162873	0.0543096	-2.99898	0.00270889	0.0368757
8_internal_7412	418.325	0.121747	0.0405985	2.99881	0.0027104	0.0368757
7_internal_12026	368.179	-0.0894313	0.0298273	-2.99831	0.00271485	0.0368922
9_internal_6643	137.931	0.211037	0.0704188	2.99688	0.00272756	0.0370206
6_internal_10757	74.9872	0.145828	0.0486668	2.99645	0.00273144	0.037029
19_internal_5337	2130.32	0.116564	0.03893	2.99418	0.00275181	0.0372608
9_internal_7395	243.935	0.231716	0.0774263	2.99273	0.00276494	0.0373826
10_internal_11406	27824	-0.0734664	0.0245525	-2.99221	0.00276963	0.0373826
12_internal_9746	165.473	0.153434	0.0512798	2.9921	0.00277066	0.0373826
5_internal_12272	270.154	-0.146384	0.0489346	-2.99141	0.00277689	0.037396
5_internal_14702	7155.87	-0.0700107	0.0234051	-2.99127	0.00277823	0.037396
3_internal_12768	261.223	0.279923	0.0936705	2.98838	0.00280462	0.0377066
7_internal_8783	617.357	0.27013	0.0904286	2.98722	0.00281531	0.0377984
14_internal_7244	356.711	-0.120369	0.0403029	-2.98662	0.00282085	0.0377984
12_internal_9338	489.568	0.280103	0.0938088	2.98589	0.00282751	0.0377984
6_internal_9642	990.684	-0.0944608	0.0316383	-2.98565	0.00282975	0.0377984
11_internal_11000	3655.38	-0.145925	0.0488777	-2.98551	0.00283107	0.0377984
11_internal_8000	686.147	0.216487	0.0725135	2.98547	0.00283139	0.0377984
14_internal_6111	102.22	0.212323	0.0711403	2.98457	0.00283981	0.0378602
1_internal_15728	472.242	-0.143359	0.0480385	-2.98426	0.00284268	0.0378602
19_internal_4713	167.72	0.141883	0.0475557	2.98352	0.00284955	0.0379074
20_internal_4111	763.596	0.218847	0.0733826	2.98227	0.00286117	0.0380174
12_internal_8495	859.368	-0.123897	0.0415626	-2.98098	0.00287326	0.0381288
10_internal_9796	152.207	0.118843	0.0398712	2.98066	0.00287626	0.0381288
1_internal_15485	790.396	-0.159999	0.0536874	-2.9802	0.00288059	0.0381418
11_internal_8596	682.786	0.297296	0.0998525	2.97735	0.00290748	0.0384433
4_internal_8097	385.336	-0.202217	0.0679295	-2.97687	0.00291208	0.0384433
7_internal_9894	146.684	-0.141118	0.0474176	-2.97607	0.00291969	0.0384433
12_internal_9768	3697.79	-0.081427	0.0273625	-2.97586	0.0029217	0.0384433
6_internal_13480	2946.76	-0.117384	0.0394457	-2.97583	0.002922	0.0384433
15_internal_6109	1228.7	0.0902262	0.0303214	2.97565	0.00292364	0.0384433
5_internal_10329	1245.09	-0.127578	0.042901	-2.97378	0.00294155	0.0386341
7_internal_8930	221.279	-0.167499	0.0563458	-2.97269	0.002952	0.038658
11_internal_11413	189.004	0.217488	0.0731711	2.97233	0.00295553	0.038658
6_internal_9728	346.179	0.181772	0.0611597	2.97209	0.0029578	0.038658
16_internal_7898	876.864	0.14057	0.0472999	2.97189	0.00295974	0.038658
6_internal_8980	5136.19	-0.137313	0.0462049	-2.97182	0.00296036	0.038658
5_internal_14484	3208.27	-0.119773	0.0403152	-2.97092	0.0029691	0.0387277
7_internal_11571	170.94	-0.166236	0.0560289	-2.96697	0.00300753	0.0390847
11_internal_9392	4537.85	-0.0679337	0.0228967	-2.96696	0.00300761	0.0390847
18_internal_4240	242.509	-0.196889	0.066366	-2.96671	0.00301	0.0390847
20_internal_5062	395.454	0.194799	0.065669	2.96637	0.00301338	0.0390847
2_internal_14969	237.218	-0.143382	0.0483364	-2.96634	0.00301366	0.0390847
9_internal_7453	728.864	-0.192674	0.0649624	-2.96593	0.0030177	0.0390926
1_internal_16585	66.8554	0.293289	0.0989561	2.96383	0.00303835	0.0393153
17_internal_7084	142.862	0.227483	0.0767762	2.96294	0.00304716	0.0393846
8_internal_10642	22102.1	-0.063357	0.0213897	-2.96203	0.00305613	0.0394003
16_internal_7724	2763.93	-0.17076	0.0576564	-2.96169	0.00305953	0.0394003
14_internal_7833	3879.22	-0.135148	0.0456388	-2.96124	0.003064	0.0394003
13_internal_4797	1048.33	0.124737	0.0421236	2.96122	0.00306427	0.0394003
14_internal_6422	100.721	0.180844	0.0610739	2.96107	0.0030657	0.0394003
17_internal_6421	1003.48	0.147241	0.0497456	2.95989	0.0030775	0.0395073
17_internal_7872	175.08	-0.120158	0.0406031	-2.95934	0.00308302	0.0395336
10_internal_11378	5261.19	-0.070945	0.0239843	-2.95797	0.00309668	0.039664
4_internal_8316	532.846	0.305496	0.103323	2.95672	0.00310932	0.0397811
5_internal_11423	168.508	0.213351	0.0721715	2.95616	0.00311491	0.0398078
11_internal_9245	457.122	0.255487	0.0864694	2.95465	0.00313029	0.0399595
9_internal_7142	549.485	-0.133422	0.0451712	-2.9537	0.00313992	0.0400375
20_internal_3999	1247.48	-0.105648	0.0357845	-2.95234	0.00315373	0.0401685
1_internal_14953	318.269	-0.137181	0.0464943	-2.95049	0.00317272	0.0403211
12_internal_8701	244.966	0.279295	0.0946654	2.95034	0.00317424	0.0403211
8_internal_10060	891.717	-0.140476	0.0476169	-2.95014	0.00317634	0.0403211
22_internal_3209	1674.99	0.188489	0.0639162	2.94901	0.00318794	0.0403885
19_internal_4701	376.925	0.114286	0.0387552	2.94893	0.00318875	0.0403885
11_internal_11761	1708.29	0.0673401	0.0228405	2.94827	0.00319553	0.0404293
16_internal_5365	709.508	0.202659	0.0687632	2.94721	0.00320659	0.0405242
14_internal_5310	132.053	-0.174947	0.0593691	-2.94677	0.00321113	0.0405349
15_internal_6462	311.587	-0.138239	0.0469227	-2.9461	0.00321807	0.0405349
1_internal_18446	1638.63	0.0736759	0.025008	2.9461	0.00321813	0.0405349
2_internal_17767	276.062	-0.103099	0.0350003	-2.94566	0.00322267	0.0405472
12_internal_8224	600.599	-0.156956	0.0533257	-2.94335	0.00324682	0.0407985
15_internal_8254	5571.34	-0.0831345	0.0282506	-2.94275	0.00325316	0.0407985
8_internal_8163	187.244	0.198501	0.0674549	2.94272	0.0032534	0.0407985
3_internal_11630	831.69	0.0769572	0.0261577	2.94205	0.00326049	0.0408422
7_internal_9723	746.265	0.151774	0.0515985	2.94144	0.00326685	0.0408764
17_internal_6222	374.554	0.238759	0.08118	2.94111	0.0032704	0.0408764
12_internal_8498	132.36	0.222946	0.0758275	2.94018	0.00328022	0.040935
5_internal_11338	1471.65	-0.121448	0.0413095	-2.93996	0.0032825	0.040935
20_internal_4319	790.711	0.135744	0.046182	2.93933	0.00328919	0.040935
12_internal_9217	620.254	0.202425	0.0688689	2.93928	0.00328977	0.040935
1_internal_14573	450.063	0.221181	0.0752582	2.93897	0.00329309	0.040935
1_internal_13442	209.892	-0.224921	0.0765782	-2.93715	0.00331249	0.0411145
7_internal_11885	3247.38	-0.150665	0.0513001	-2.93693	0.00331476	0.0411145
9_internal_7315	104.202	0.185649	0.0632192	2.9366	0.00331837	0.0411145
8_internal_8315	59.4529	0.212034	0.0722245	2.93576	0.00332737	0.0411299
7_internal_10003	3260.37	-0.112911	0.0384618	-2.93565	0.00332845	0.0411299
6_internal_10838	304.457	0.2241	0.0763421	2.93547	0.00333046	0.0411299
8_internal_9570	3563.98	0.147531	0.0502714	2.93468	0.00333889	0.0411893
1_internal_18579	57.8014	0.159844	0.0544823	2.93387	0.0033476	0.041252
1_internal_14857	713.846	0.157211	0.0536128	2.93235	0.00336409	0.0413918
16_internal_6607	717.696	0.143595	0.0489725	2.93215	0.00336623	0.0413918
4_internal_8007	341.653	-0.159201	0.0543139	-2.93113	0.00337734	0.0414836
18_internal_3674	1642.43	-0.087862	0.0299848	-2.93022	0.00338719	0.0415412
12_internal_7873	822.647	0.18275	0.0623738	2.92992	0.00339051	0.0415412
12_internal_11424	4810.72	-0.102719	0.0350641	-2.92945	0.00339561	0.0415412
6_internal_13844	847.543	-0.140995	0.0481327	-2.92929	0.00339732	0.0415412
20_internal_4090	278.117	0.198051	0.0676166	2.92902	0.00340029	0.0415412
16_internal_5563	717.149	0.187605	0.0640809	2.92763	0.00341554	0.0416828
7_internal_11427	57.1833	-0.152541	0.0521101	-2.92728	0.00341941	0.0416853
13_internal_4323	168.868	-0.244131	0.0834122	-2.92681	0.00342462	0.0417041
2_internal_19084	636.87	-0.113062	0.0386459	-2.92559	0.00343799	0.0418221
17_internal_7237	538.927	0.116868	0.0399804	2.92315	0.00346512	0.0421071
2_internal_14547	1132.23	0.117838	0.0403271	2.92205	0.00347737	0.0421636
7_internal_10329	568.703	-0.118307	0.0404889	-2.92195	0.00347844	0.0421636
11_internal_12081	10249.6	-0.0900956	0.0308397	-2.92141	0.0034845	0.0421636
7_internal_11479	7027.49	-0.117303	0.0401531	-2.9214	0.00348459	0.0421636
5_internal_11714	132.235	0.181673	0.0622027	2.92066	0.00349291	0.0422017
11_internal_10858	713.499	-0.124303	0.0425663	-2.92023	0.00349772	0.0422017
1_internal_15969	2132.58	0.110761	0.0379302	2.92013	0.00349888	0.0422017
22_internal_3497	1530.41	0.137871	0.0472303	2.91913	0.00351013	0.0422926
22_internal_3297	147.819	0.300984	0.103173	2.91728	0.00353103	0.0424459
5_internal_11618	3601.37	-0.10676	0.0365987	-2.91706	0.00353351	0.0424459
16_internal_7638	2141.39	-0.151344	0.0518831	-2.91701	0.00353404	0.0424459
17_internal_6938	451.863	-0.122051	0.0418553	-2.91602	0.00354522	0.0425352
12_internal_8279	101.617	0.311128	0.106783	2.91366	0.00357218	0.0428135
6_internal_12494	1629.35	0.161744	0.0555234	2.91307	0.00357895	0.0428441
2_internal_15213	483.743	0.158809	0.0545213	2.91278	0.00358227	0.0428441
22_internal_3307	201.233	0.211659	0.0726746	2.91242	0.00358636	0.042848
17_internal_6931	399.865	0.116443	0.0399876	2.91198	0.00359146	0.0428639
15_internal_6766	968.174	0.0471164	0.0161834	2.91141	0.003598	0.042897
17_internal_7116	1158.08	-0.104911	0.0360387	-2.91108	0.00360185	0.0428978
22_internal_3454	341.421	0.124249	0.0426998	2.90982	0.00361634	0.0430253
9_internal_6982	928.402	0.16849	0.0579211	2.90895	0.00362644	0.0430641
14_internal_8271	6632.67	-0.102029	0.0350749	-2.90889	0.00362717	0.0430641
3_internal_16538	5104.33	-0.0958897	0.0329692	-2.90846	0.00363214	0.0430782
14_internal_5656	275.925	0.284678	0.097909	2.90758	0.00364236	0.0431544
21_internal_2439	702.834	0.155256	0.0534098	2.90689	0.00365042	0.0432049
12_internal_8397	119.23	0.242169	0.0833408	2.90577	0.00366349	0.0433144
4_internal_11136	5849.51	-0.0871836	0.0300112	-2.90503	0.00367213	0.0433287
19_internal_4376	167.844	0.155387	0.0534892	2.90502	0.00367231	0.0433287
4_internal_7321	529.064	-0.153744	0.052947	-2.90374	0.00368738	0.0434614
3_internal_12578	398.822	-0.12836	0.0442174	-2.90293	0.00369689	0.0435284
12_internal_10754	2723.2	-0.1036	0.0356972	-2.90218	0.00370575	0.0435876
19_internal_4214	489.74	0.12868	0.04435	2.90148	0.0037141	0.0436406
10_internal_7367	340.399	-0.160598	0.0553597	-2.901	0.00371977	0.0436622
12_internal_9069	135.311	0.223248	0.0769891	2.89974	0.00373477	0.0437377
6_internal_11448	164.348	0.13123	0.045257	2.89966	0.00373568	0.0437377
4_internal_9731	701.561	-0.152233	0.0525062	-2.89932	0.00373968	0.0437377
18_internal_5412	5716.7	0.142955	0.0493092	2.89916	0.00374158	0.0437377
6_internal_9903	539.012	0.305704	0.10549	2.89794	0.00375626	0.0438641
13_internal_4862	3408.66	-0.0771529	0.0266491	-2.89513	0.00378996	0.0441899
1_internal_14637	1291.41	0.11885	0.0410587	2.89464	0.00379593	0.0441899
3_internal_13921	771.659	0.13537	0.0467663	2.8946	0.00379642	0.0441899
9_internal_8897	85.0897	-0.135547	0.0468319	-2.89433	0.0037997	0.0441899
16_internal_6397	5929.22	0.139768	0.048309	2.8932	0.00381333	0.0442684
11_internal_11046	2671.69	0.126698	0.0437947	2.89299	0.00381588	0.0442684
17_internal_9650	7171.04	-0.111732	0.0386239	-2.89281	0.00381812	0.0442684
10_internal_7978	551.408	0.140972	0.0487657	2.8908	0.00384266	0.0444257
2_internal_17890	499.164	0.0749919	0.025944	2.89053	0.00384594	0.0444257
11_internal_9470	2993.05	0.199526	0.0690359	2.89018	0.00385026	0.0444257
10_internal_8568	168.205	0.178338	0.0617081	2.89002	0.00385214	0.0444257
15_internal_5648	2986.92	-0.0677985	0.0234596	-2.89001	0.00385227	0.0444257
9_internal_8202	507.117	0.153047	0.0529613	2.88978	0.00385512	0.0444257
16_internal_5440	63.2918	0.252707	0.0874814	2.8887	0.00386844	0.044534
13_internal_6033	171.774	-0.142331	0.0492795	-2.88824	0.00387402	0.0445532
6_internal_11862	96.8786	0.215148	0.074521	2.88707	0.00388847	0.0446742
14_internal_5856	610.092	0.176915	0.0612969	2.8862	0.00389924	0.0447528
7_internal_11649	849.726	0.117834	0.0408338	2.88569	0.00390555	0.0447557
5_internal_11906	5246.99	-0.126755	0.0439323	-2.88524	0.00391119	0.0447557
2_internal_19811	2427.55	-0.0882863	0.0306054	-2.88466	0.00391835	0.0447557
17_internal_6841	144.983	0.144983	0.0502614	2.88459	0.00391923	0.0447557
13_internal_5077	739.873	0.239288	0.0829617	2.88432	0.00392262	0.0447557
10_internal_11018	289.094	0.237441	0.0823225	2.88428	0.0039231	0.0447557
5_internal_9512	989.26	0.169939	0.058928	2.88384	0.00392858	0.0447732
5_internal_9523	705.565	0.119795	0.0415447	2.88352	0.00393254	0.0447735
15_internal_7584	24073	-0.114312	0.0396491	-2.8831	0.00393782	0.0447888
22_internal_4088	2790.58	0.106465	0.0369392	2.88216	0.00394961	0.0448779
4_internal_8781	138.175	0.176565	0.0612992	2.88039	0.00397186	0.0449084
6_internal_10150	713.44	0.251972	0.0874892	2.88004	0.00397627	0.0449084
11_internal_8655	158.609	-0.149606	0.051949	-2.87986	0.00397852	0.0449084
13_internal_4621	418.519	-0.097746	0.0339434	-2.87967	0.0039809	0.0449084
2_internal_17264	509.36	-0.223178	0.0775092	-2.87937	0.0039847	0.0449084
2_internal_16986	252.842	0.241668	0.0839396	2.87907	0.00398847	0.0449084
6_internal_9531	171.861	-0.130551	0.0453488	-2.87883	0.00399159	0.0449084
17_internal_6482	223.304	0.213699	0.0742325	2.87877	0.00399226	0.0449084
15_internal_6193	169.306	0.232189	0.0806589	2.87865	0.00399382	0.0449084
11_internal_11876	8163.02	-0.0646194	0.0224493	-2.87846	0.00399621	0.0449084
16_internal_7524	170.365	0.157977	0.0548841	2.87837	0.00399736	0.0449084
8_internal_8733	1233.53	0.170513	0.0592433	2.87819	0.00399967	0.0449084
7_internal_11834	18707.3	-0.128275	0.0445775	-2.87757	0.00400752	0.0449449
3_internal_14751	572.464	0.115639	0.0401923	2.87715	0.00401285	0.0449449
1_internal_17387	165.123	0.144334	0.0501682	2.877	0.00401477	0.0449449
9_internal_9067	779.928	-0.1563	0.0543396	-2.87636	0.00402297	0.0449924
2_internal_14983	114.492	0.28702	0.0998231	2.87529	0.00403655	0.0450554
19_internal_6045	465.275	0.177878	0.0618748	2.8748	0.00404284	0.0450554
1_internal_17421	1136.73	0.167714	0.0583411	2.87472	0.00404383	0.0450554
11_internal_9154	1001.15	0.0923201	0.032115	2.87467	0.00404445	0.0450554
6_internal_11406	299.648	0.231582	0.0805854	2.87374	0.00405638	0.0451441
20_internal_4038	287.948	0.20611	0.0717419	2.87293	0.00406685	0.0451996
8_internal_9014	354.604	0.158889	0.055314	2.87249	0.00407254	0.0451996
1_internal_18785	9909.66	-0.068663	0.0239064	-2.87216	0.00407673	0.0451996
17_internal_8776	229.914	0.248776	0.0866246	2.87189	0.0040803	0.0451996
18_internal_5373	3314.45	-0.138157	0.048108	-2.87181	0.00408123	0.0451996
6_internal_10064	366.103	0.146004	0.0508522	2.87114	0.00408992	0.0452517
11_internal_10595	465.088	-0.14199	0.0494704	-2.8702	0.00410217	0.0453431
7_internal_10094	501.89	-0.149081	0.0519496	-2.86972	0.00410837	0.0453637
7_internal_8776	384.089	0.165064	0.057526	2.86938	0.00411281	0.0453637
8_internal_9980	324.809	0.204875	0.0714135	2.86886	0.00411952	0.0453637
1_internal_16432	296.345	0.1686	0.0587697	2.86883	0.00411999	0.0453637
5_internal_14608	8814.81	-0.101974	0.0355536	-2.86819	0.00412828	0.0453865
6_internal_11730	483.596	0.114885	0.0400655	2.86743	0.00413825	0.0453865
4_internal_9458	1468.99	-0.0872259	0.0304238	-2.86703	0.00414341	0.0453865
9_internal_9677	301.737	0.160123	0.0558552	2.86676	0.00414703	0.0453865
17_internal_6994	145.262	0.183423	0.0639829	2.86675	0.00414714	0.0453865
5_internal_11309	2544.28	0.0727677	0.0253834	2.86675	0.00414715	0.0453865
9_internal_6909	406.484	-0.136506	0.0476206	-2.86653	0.00414999	0.0453865
9_internal_7656	220.412	0.122692	0.0428271	2.86482	0.00417244	0.0455236
7_internal_12501	1466.9	-0.105167	0.0367123	-2.86463	0.00417502	0.0455236
11_internal_7461	4463.14	0.0662265	0.0231203	2.86443	0.0041776	0.0455236
14_internal_5648	596.435	0.170115	0.0593903	2.86436	0.00417853	0.0455236
16_internal_7001	4418.03	0.0683727	0.023875	2.86378	0.00418618	0.045553
6_internal_12336	708.061	0.287114	0.100265	2.86355	0.00418925	0.045553
20_internal_4044	314.879	0.187643	0.0655548	2.86238	0.00420477	0.0456782
20_internal_5310	9364.56	-0.102227	0.0357478	-2.85967	0.00424084	0.046026
14_internal_5837	2957.12	-0.161334	0.0564787	-2.85655	0.00428274	0.0464034
6_internal_10976	157.324	-0.162146	0.0567683	-2.85627	0.00428652	0.0464034
2_internal_16475	156.827	-0.172425	0.0603695	-2.85617	0.00428785	0.0464034
17_internal_7279	292.873	-0.134817	0.0472101	-2.85569	0.00429433	0.0464294
3_internal_11389	622.732	-0.139626	0.0489058	-2.855	0.0043037	0.0464511
1_internal_16348	4280.65	-0.110353	0.0386533	-2.85494	0.00430451	0.0464511
20_internal_3860	146.831	0.24355	0.0853679	2.85295	0.00433156	0.0466933
3_internal_11898	452.995	0.100101	0.0350927	2.85247	0.00433809	0.0466933
20_internal_4213	368.168	0.220504	0.0773053	2.85238	0.00433927	0.0466933
9_internal_7310	497.286	0.100902	0.035385	2.85153	0.0043509	0.0467743
1_internal_21947	2350.91	-0.0807511	0.0283271	-2.85066	0.00436284	0.0468583
10_internal_8625	234.023	0.159658	0.0560267	2.84967	0.00437643	0.0469457
12_internal_10524	1128.61	0.198168	0.0695456	2.84947	0.00437923	0.0469457
8_internal_7403	356.884	0.213526	0.0749723	2.84806	0.00439863	0.0470956
9_internal_10274	2273.14	-0.082058	0.028814	-2.84785	0.0044015	0.0470956
3_internal_14281	3019.74	-0.0615762	0.0216277	-2.8471	0.00441196	0.0471632
13_internal_4631	1200.15	-0.111719	0.0392455	-2.84668	0.00441775	0.0471807
3_internal_11991	467.974	0.192727	0.0677153	2.84614	0.00442528	0.047209
17_internal_7010	1311.1	0.197987	0.0695772	2.84558	0.00443309	0.047209
1_internal_15282	602.459	0.238471	0.0838079	2.84545	0.00443485	0.047209
5_internal_9448	2622.35	-0.131666	0.046275	-2.8453	0.004437	0.047209
20_internal_4269	230.102	0.288731	0.101489	2.84495	0.00444189	0.0472109
14_internal_6962	98.9469	0.145506	0.0511528	2.84454	0.00444756	0.0472109
12_internal_8091	400.539	0.106564	0.0374653	2.84434	0.0044504	0.0472109
19_internal_4343	918.426	0.190682	0.0670511	2.84383	0.00445744	0.0472109
7_internal_9434	330.165	-0.100268	0.0352617	-2.84353	0.00446173	0.0472109
2_internal_15590	290.143	0.184843	0.0650055	2.8435	0.00446208	0.0472109
15_internal_6197	458.725	0.196239	0.0690335	2.84267	0.0044738	0.0472663
6_internal_11608	165.854	0.11863	0.0417353	2.84243	0.0044771	0.0472663
20_internal_3967	321.146	-0.150283	0.0528766	-2.84214	0.00448118	0.0472663
2_internal_13774	1405.7	-0.110236	0.0387889	-2.84194	0.00448394	0.0472663
13_internal_6338	4285.48	-0.0878737	0.030929	-2.84115	0.00449516	0.0473385
1_internal_18135	8806.34	0.0602093	0.021194	2.84087	0.00449911	0.0473385
22_internal_2925	498.415	0.219493	0.0772789	2.84027	0.00450747	0.0473826
19_internal_4971	258.439	0.0997027	0.0351237	2.83862	0.00453094	0.0475854
11_internal_8426	306.756	0.176534	0.0622077	2.83782	0.0045423	0.0476018
1_internal_20474	2280.82	0.0915502	0.0322619	2.83772	0.00454377	0.0476018
18_internal_3576	486.344	-0.12613	0.0444497	-2.83759	0.00454551	0.0476018
5_internal_11254	444.843	0.153644	0.0541508	2.83733	0.00454925	0.0476018
12_internal_8591	488.435	0.218483	0.0770151	2.83688	0.00455561	0.0476246
1_internal_13837	5180.15	-0.109173	0.0384875	-2.83657	0.00456008	0.0476275
12_internal_8344	118.184	0.228402	0.0805394	2.8359	0.00456964	0.0476333
11_internal_8760	106.697	0.16195	0.0571111	2.8357	0.00457249	0.0476333
2_internal_15963	694.29	-0.128135	0.0451872	-2.83565	0.0045732	0.0476333
19_internal_4389	463.504	0.16746	0.0590752	2.83469	0.00458707	0.0477023
9_internal_10416	3784.31	-0.0850505	0.0300043	-2.83461	0.00458821	0.0477023
7_internal_9839	125.446	0.212682	0.075048	2.83395	0.00459772	0.0477575
17_internal_9127	1386.65	0.182612	0.0644558	2.83313	0.0046095	0.0478361
10_internal_11514	7090.52	-0.0587228	0.0207404	-2.83132	0.00463557	0.0480629
1_internal_15253	113.288	-0.178521	0.0630714	-2.83046	0.00464817	0.0481496
17_internal_7323	217.026	0.102759	0.0363246	2.82891	0.00467064	0.0483
18_internal_5093	2119.09	-0.0647914	0.0229055	-2.82864	0.00467462	0.0483
6_internal_11500	349.18	0.108801	0.0384667	2.82844	0.00467748	0.0483
9_internal_8473	598.004	-0.146096	0.051655	-2.82829	0.00467968	0.0483
8_internal_7314	947.799	-0.148482	0.0525211	-2.82709	0.00469725	0.0484374
12_internal_9110	1314.44	0.186849	0.0661095	2.82636	0.00470807	0.0484919
5_internal_12029	1697.23	-0.110914	0.0392489	-2.82592	0.00471447	0.0484919
12_internal_8929	519.133	0.234	0.0828065	2.82586	0.00471532	0.0484919
16_internal_7535	6117.2	-0.103195	0.036528	-2.8251	0.00472661	0.048533
12_internal_8396	284.539	0.22082	0.0781734	2.82475	0.00473176	0.048533
3_internal_14050	197.991	0.144271	0.0510744	2.82473	0.00473212	0.048533
11_internal_10122	1265.59	0.126569	0.044828	2.82344	0.00475107	0.0486148
16_internal_6800	2044.63	0.115891	0.0410468	2.82339	0.00475185	0.0486148
14_internal_7929	1012.95	0.163198	0.0578037	2.82332	0.00475292	0.0486148
1_internal_21650	647.6	0.154289	0.0546607	2.82267	0.00476259	0.0486654
8_internal_10462	360.808	-0.123989	0.0439302	-2.82241	0.00476642	0.0486654
12_internal_8339	214.695	-0.131174	0.0464903	-2.82154	0.00477938	0.048754
7_internal_9801	64.3528	0.231619	0.082111	2.8208	0.00479042	0.0487973
8_internal_8596	754.807	0.145881	0.0517185	2.82068	0.0047922	0.0487973
2_internal_14487	607.99	0.107096	0.0379801	2.8198	0.00480538	0.0488877
17_internal_8999	1630.49	0.15787	0.0560176	2.81822	0.00482911	0.0490543
1_internal_16426	396.437	0.131285	0.0465871	2.81805	0.00483169	0.0490543
2_internal_17378	169.152	-0.195884	0.0695153	-2.81785	0.0048347	0.0490543
5_internal_9459	317.227	0.201421	0.0714916	2.81741	0.00484123	0.0490768
1_internal_19376	404.292	-0.104357	0.0370536	-2.81638	0.00485681	0.0491909
2_internal_19695	8479.64	-0.0823488	0.0292531	-2.81504	0.00487713	0.0493158
6_internal_12831	12718	-0.106445	0.0378135	-2.81499	0.00487782	0.0493158
13_internal_5803	266.99	-0.118044	0.0419431	-2.81438	0.00488708	0.0493656
14_internal_6228	77.3331	-0.175128	0.0622449	-2.81353	0.00490001	0.0494085
11_internal_9404	594.353	0.106867	0.0379877	2.8132	0.0049051	0.0494085
8_internal_7157	793.11	0.109247	0.0388342	2.81317	0.00490563	0.0494085
16_internal_5435	5434.3	0.102233	0.0363434	2.81296	0.0049087	0.0494085
20_internal_4558	909.197	0.134879	0.0479697	2.81176	0.00492712	0.04955
10_internal_9707	96.6417	-0.153475	0.0545924	-2.81129	0.00493435	0.0495789
14_internal_7884	889.739	-0.119923	0.0426812	-2.80975	0.00495807	0.04972
11_internal_10214	4373.84	0.145876	0.0519272	2.80925	0.00496576	0.04972
12_internal_10881	2558.64	-0.103455	0.0368292	-2.80905	0.00496872	0.04972
11_internal_8199	7442.9	-0.128456	0.0457297	-2.80903	0.00496908	0.04972
2_internal_13899	289.973	-0.126812	0.0451457	-2.80896	0.00497025	0.04972
5_internal_10800	372.636	0.154877	0.0551444	2.80858	0.00497607	0.0497345
11_internal_7774	1501.71	0.101771	0.0362398	2.80827	0.00498092	0.0497392
17_internal_7236	596.641	0.0940894	0.0335121	2.80762	0.00499087	0.0497882
5_internal_13873	3693.24	0.270038	0.0961884	2.80738	0.00499458	0.0497882

## Sheet: Supplementary Table 7
Supplementary Table 7. Differentially expressed genes at FDR 5% between SCZ cases and controls using DESeq2.
Adjecent tables indicate:
Differentially expressed genes (DEG) within differentially active CRDs (DAC) based on genomic location. Concordance and discordance in effect direction are indicated by colour blue and orange, respectively.
Differentially expressed genes (DEG) that correlate with differentially active CRDs (DAC) at nominal p-value (at FDR 5% highlighted in bold). Concordance and discordance in effect direction are indicated by colour blue and orange, respectively.
DEG ID	DEG name	baseMean	log2FoldChange	lfcSE	stat	pvalue	padj		DEG	DAC (based on genomic location)	DEG_log2FoldChange	DEG_pvalue	DEG_padj	DAC_log2FoldChange	DAC_pvalue	DAC_padj		DEG	DAC (based on correlation)	DEG_log2FoldChange	DEG_pvalue	DEG_padj	DAC_log2FoldChange	DAC_pvalue	DAC_padj
ENSG00000135245.9	HILPDA	479.125	1.07839	0.137988	7.81509	5.49e-15	1.06e-10		ENSG00000135245.9	7_internal_9163	1.07839	5.49e-15	1.06e-10	0.116768	1.1e-05	0.0019949		ENSG00000100626.12	14_internal_5704	0.189872	1.75e-08	1.7e-05	0.196967	0.00268458	0.0368758
ENSG00000078177.9	N4BP2	1603.6	0.226579	0.0307999	7.35649	1.89e-13	1.83e-09		ENSG00000140464.15	15_internal_5653	0.236114	2.8e-08	2.26e-05	0.110509	0.0020801	0.0323055		ENSG00000133878.4	8_internal_7337	0.1436	1.21e-07	5.66e-05	0.199057	5.4997e-05	0.00513748
ENSG00000170365.5	SMAD1	957.573	0.197311	0.0312898	6.30591	2.86e-10	1.39e-06		ENSG00000137054.11	9_internal_8743	0.117423	1.01e-07	5.31e-05	0.0990525	0.00198881	0.0317105		ENSG00000150347.10	10_internal_8568	0.12364	1.12e-06	0.000255283	0.178338	0.00385214	0.0444257
ENSG00000101146.8	RAE1	1352.45	0.178949	0.0284171	6.29721	3.03e-10	1.39e-06		ENSG00000133878.4	8_internal_7337	0.1436	1.21e-07	5.66e-05	0.199057	5.5e-05	0.00513748		ENSG00000099860.4	19_internal_4141	0.766821	2.14e-06	0.000411095	0.220969	0.00221329	0.0335155
ENSG00000145623.8	OSMR	553.746	0.609406	0.0971696	6.27158	3.57e-10	1.39e-06		ENSG00000141026.4	17_internal_6907	0.126326	1.44e-07	6.07e-05	0.28337	0.00225455	0.0337862		ENSG00000102878.11	16_internal_5645	0.173342	2.9e-06	0.000511581	0.202176	9.15726e-09	2.60387e-05
ENSG00000175707.7	C1orf172	23.244	0.946833	0.156564	6.04756	1.47e-09	4.75e-06		ENSG00000214756.3	11_internal_7931	0.242454	8.57e-07	0.00021867	0.1834	0.00150642	0.0275972		ENSG00000160161.5	19_internal_4375	0.369755	2.97e-06	0.000518496	0.191852	0.000510937	0.0163906
ENSG00000104635.9	SLC39A14	2156.36	0.382151	0.0637337	5.99606	2.02e-09	5.6e-06		ENSG00000135414.5	12_internal_7991	-0.153856	8.89e-07	0.000221025	0.117176	0.000238909	0.0107349		ENSG00000130766.4	1_internal_19154	0.261445	3.21e-06	0.000550823	0.123495	0.000763896	0.0199579
ENSG00000106034.13	CPED1	363.874	-0.445362	0.0754045	-5.90631	3.5e-09	8.48e-06		ENSG00000135722.4	16_internal_5645	0.214927	1.11e-06	0.000255283	0.202176	9.16e-09	2.6e-05		ENSG00000153207.10	1_internal_17873	0.106794	5.32e-06	0.000764785	0.13743	0.000121649	0.00727736
ENSG00000170379.15	FAM115C	122.352	0.480466	0.0817027	5.88066	4.09e-09	8.8e-06		ENSG00000232040.2	6_internal_12336	0.196799	2.11e-06	0.000408762	0.287114	0.00418925	0.045553		ENSG00000265690.3	16_internal_5645	0.199907	5.59e-06	0.000797679	0.202176	9.15726e-09	2.60387e-05
ENSG00000244405.3	ETV5	5513.15	-0.277788	0.0478824	-5.80146	6.57e-09	1.27e-05		ENSG00000099860.4	19_internal_4141	0.766821	2.14e-06	0.000411095	0.220969	0.00221329	0.0335155		ENSG00000003400.10	2_internal_19839	-0.282902	7.73e-06	0.00100327	0.0879902	0.000772023	0.0200479
ENSG00000111404.2	RERGL	115.485	-0.587502	0.101927	-5.76394	8.22e-09	1.44e-05		ENSG00000119411.10	9_internal_10360	0.313809	2.23e-06	0.000422919	0.0720204	0.00209549	0.0323833		ENSG00000164326.4	5_internal_10819	0.590061	8.67e-06	0.00106443	0.149749	4.80642e-05	0.00487339
ENSG00000167772.7	ANGPTL4	687.284	0.87786	0.152656	5.75056	8.89e-09	1.44e-05		ENSG00000102878.11	16_internal_5645	0.173342	2.9e-06	0.000511581	0.202176	9.16e-09	2.6e-05		ENSG00000117407.12	1_internal_18524	0.345035	1.2e-05	0.0013406	0.135957	0.000922294	0.0217188
ENSG00000107623.4	GDF10	369.325	0.279773	0.0487861	5.73469	9.77e-09	1.46e-05		ENSG00000025708.8	22_internal_3209	0.53493	4.49e-06	0.000681345	0.188489	0.00318794	0.0403885		ENSG00000087245.8	16_internal_5443	-0.335185	1.27e-05	0.00138434	-0.186661	0.000285864	0.0116957
ENSG00000005961.13	ITGA2B	77.1788	0.308216	0.0542106	5.68553	1.3e-08	1.54e-05		ENSG00000169692.8	9_internal_7310	0.186506	4.53e-06	0.000681345	0.100902	0.0043509	0.0467743		ENSG00000179477.5	17_internal_6847	0.350158	1.45e-05	0.00149256	0.136298	0.00166809	0.0292271
ENSG00000196843.11	ARID5A	527.068	0.422199	0.0742766	5.68414	1.31e-08	1.54e-05		ENSG00000265690.3	16_internal_5645	0.199907	5.59e-06	0.000797679	0.202176	9.16e-09	2.6e-05		ENSG00000114200.5	3_internal_15435	-0.240846	1.48e-05	0.00152045	-0.133372	0.00222518	0.0335979
ENSG00000087116.9	ADAMTS2	171.148	0.406628	0.0715816	5.68062	1.34e-08	1.54e-05		ENSG00000126246.5	19_internal_4639	0.352306	1.26e-05	0.00137929	0.183721	0.00245045	0.0351026		ENSG00000214050.3	8_internal_7638	0.081949	1.49e-05	0.00152045	0.0696823	0.000439095	0.0151341
ENSG00000249087.3	C1orf213	298.223	0.206328	0.0363288	5.67946	1.35e-08	1.54e-05		ENSG00000119431.5	9_internal_10360	0.135097	1.33e-05	0.00140842	0.0720204	0.00209549	0.0323833		ENSG00000085721.8	16_internal_5520	0.0986374	1.5e-05	0.00152421	0.212355	0.00225938	0.0338134
ENSG00000154764.5	WNT7A	707.161	-0.298864	0.0527615	-5.66444	1.48e-08	1.59e-05		ENSG00000114200.5	3_internal_15435	-0.240846	1.48e-05	0.00152045	-0.133372	0.00222517	0.0335979		ENSG00000155367.11	1_internal_15707	0.206068	1.58e-05	0.00155321	0.262358	3.0683e-06	0.000918392
ENSG00000243509.4	TNFRSF6B	90.4295	0.683046	0.121057	5.64233	1.68e-08	1.7e-05		ENSG00000085721.8	16_internal_5520	0.0986374	1.5e-05	0.00152421	0.212355	0.00225938	0.0338134		ENSG00000140939.10	16_internal_5645	0.139564	1.93e-05	0.00180756	0.202176	9.15726e-09	2.60387e-05
ENSG00000100626.12	GALNT16	2186.52	0.189872	0.0336939	5.6352	1.75e-08	1.7e-05		ENSG00000179148.5	17_internal_7909	0.317296	1.57e-05	0.00155321	0.166835	0.00232154	0.0342273		ENSG00000112062.6	6_internal_12347	0.0716993	2.17e-05	0.00196066	-0.0909635	0.000457488	0.0153983
ENSG00000213626.7	LBH	919.025	-0.289984	0.0518029	-5.59785	2.17e-08	1.96e-05		ENSG00000164961.11	8_internal_10462	-0.120325	1.59e-05	0.00156104	-0.123989	0.00476642	0.0486654		ENSG00000158246.7	1_internal_14806	0.379575	3.67e-05	0.00269836	0.134558	1.92153e-05	0.0029939
ENSG00000187193.8	MT1X	706.877	0.738937	0.132108	5.59344	2.23e-08	1.96e-05		ENSG00000140939.10	16_internal_5645	0.139564	1.93e-05	0.00180756	0.202176	9.16e-09	2.6e-05		ENSG00000242265.1	7_internal_12238	0.137286	3.76e-05	0.00275019	-0.154062	0.000135472	0.00788579
ENSG00000086544.2	ITPKC	583.095	0.359449	0.0646467	5.5602	2.69e-08	2.26e-05		ENSG00000103319.7	16_internal_6397	0.170268	2.64e-05	0.00227234	0.139768	0.00381333	0.0442684		ENSG00000130037.3	12_internal_7713	0.240748	3.81e-05	0.00277946	0.217762	0.0018711	0.0308433
ENSG00000140464.15	PML	1112.59	0.236114	0.042517	5.55341	2.8e-08	2.26e-05		ENSG00000112902.7	5_internal_14478	-0.162903	3.31e-05	0.00258156	-0.130811	0.000406281	0.0144407		ENSG00000139679.11	13_internal_6655	-0.265284	5.06e-05	0.00332467	-0.101164	7.09133e-06	0.0014403
ENSG00000205221.8	VIT	78.0475	-0.365719	0.0662446	-5.52074	3.38e-08	2.46e-05		ENSG00000130037.3	12_internal_7713	0.240748	3.81e-05	0.00277946	0.217762	0.0018711	0.0308433		ENSG00000125733.13	19_internal_4367	0.331996	6.33e-05	0.00382239	0.149966	0.000814813	0.020597
ENSG00000143367.11	TUFT1	448.28	0.175862	0.0318626	5.51938	3.4e-08	2.46e-05		ENSG00000251369.4	19_internal_6045	0.110215	3.9e-05	0.00279169	0.177878	0.00404284	0.0450554		ENSG00000136161.8	13_internal_6655	-0.130207	6.85e-05	0.00401523	-0.101164	7.09133e-06	0.0014403
ENSG00000128274.11	A4GALT	64.6483	0.58391	0.105817	5.5181	3.43e-08	2.46e-05		ENSG00000155254.8	10_internal_9918	-0.218047	4.81e-05	0.00322829	-0.157245	7.32e-05	0.00544362		ENSG00000197943.5	16_internal_5262	-0.275869	7.81e-05	0.00441589	-0.240367	0.000456842	0.0153983
ENSG00000076003.4	MCM6	1262.65	0.190353	0.0346204	5.49829	3.83e-08	2.66e-05		ENSG00000233368.2	1_internal_14705	0.378438	4.83e-05	0.0032311	0.211348	0.00026674	0.0113205		ENSG00000131435.8	5_internal_11309	0.351572	0.000102062	0.00531209	0.0727677	0.00414716	0.0453865
ENSG00000168140.4	VASN	464.821	0.357005	0.0652816	5.4687	4.53e-08	3e-05		ENSG00000139679.11	13_internal_6655	-0.265284	5.06e-05	0.00332467	-0.101164	7.09e-06	0.0014403		ENSG00000087502.13	12_internal_10881	-0.0532881	0.000107407	0.00548088	-0.103455	0.00496872	0.04972
ENSG00000077684.11	PHF17	2578.61	0.130262	0.0238366	5.46477	4.64e-08	3e-05		ENSG00000136842.9	9_internal_7806	0.136597	6.16e-05	0.00378055	0.0975273	3.62e-05	0.00433203		ENSG00000146054.13	5_internal_9512	0.184273	0.000120721	0.00594136	0.169939	0.00392858	0.0447732
ENSG00000134326.7	CMPK2	529.397	0.265996	0.0493371	5.3914	6.99e-08	4.37e-05		ENSG00000171649.7	19_internal_6045	0.103347	6.23e-05	0.00378748	0.177878	0.00404284	0.0450554		ENSG00000101187.11	20_internal_5066	0.255909	0.000148011	0.00676905	0.183562	0.00152761	0.027812
ENSG00000177453.3	NIM1	1104.05	0.165545	0.0307671	5.38058	7.42e-08	4.5e-05		ENSG00000185033.10	15_internal_5701	0.190567	6.6e-05	0.0039043	0.166277	6e-05	0.00532007		ENSG00000131323.10	14_internal_7859	-0.100337	0.000153533	0.00692361	-0.0934875	1.60088e-05	0.00256457
ENSG00000118777.6	ABCG2	1052.14	-0.446482	0.0831458	-5.36986	7.88e-08	4.63e-05		ENSG00000136161.8	13_internal_6655	-0.130207	6.85e-05	0.00401523	-0.101164	7.09e-06	0.0014403		ENSG00000186918.9	8_internal_7638	0.111882	0.000163784	0.00720168	0.0696823	0.000439095	0.0151341
ENSG00000142089.11	IFITM3	2071.05	0.659388	0.123204	5.352	8.7e-08	4.96e-05		ENSG00000233822.3	6_internal_12336	0.15712	7.88e-05	0.00443403	0.287114	0.00418925	0.045553		ENSG00000175376.4	11_internal_9154	0.109634	0.000172538	0.00746807	0.0923201	0.00404445	0.0450554
ENSG00000132334.12	PTPRE	3238.62	-0.112034	0.0210169	-5.33066	9.79e-08	5.29e-05		ENSG00000101544.4	18_internal_3720	0.0890632	8.37e-05	0.00460104	0.115575	0.00109833	0.024064		ENSG00000130779.15	12_internal_10336	0.067785	0.000222427	0.00887467	0.15776	0.000400559	0.014282
ENSG00000141314.8	RHBDL3	1160.6	0.242146	0.045431	5.32999	9.82e-08	5.29e-05		ENSG00000161888.7	19_internal_5454	0.206325	9.74e-05	0.00512973	0.157838	3.02e-05	0.00404776		ENSG00000251349.3	9_internal_9663	-0.0870615	0.000254597	0.0098149	-0.113998	0.00208193	0.0323055
ENSG00000137054.11	POLR1E	668.854	0.117423	0.0220546	5.32422	1.01e-07	5.31e-05		ENSG00000162367.7	1_internal_13799	-0.360627	0.000103954	0.00537624	-0.169187	0.00156271	0.0281684		ENSG00000145708.6	5_internal_10136	-0.227523	0.000293609	0.010622	-0.134173	0.000270299	0.0113866
ENSG00000047457.9	CP	487.987	0.637579	0.120014	5.31255	1.08e-07	5.41e-05		ENSG00000087502.13	12_internal_10881	-0.0532881	0.000107407	0.00548088	-0.103455	0.00496872	0.04972		ENSG00000011243.13	19_internal_4643	0.127135	0.00030957	0.0110147	0.135615	0.00011741	0.00718015
ENSG00000149658.13	YTHDF1	2529.39	0.127213	0.0239515	5.31127	1.09e-07	5.41e-05		ENSG00000089060.7	12_internal_8331	0.155005	0.000120291	0.00593527	0.0772114	0.00158923	0.0284614		ENSG00000158457.4	7_internal_9273	0.115718	0.000323979	0.0112782	0.222865	0.00174561	0.0297571
ENSG00000133878.4	DUSP26	2261.24	0.1436	0.0271345	5.29217	1.21e-07	5.66e-05		ENSG00000258839.2	16_internal_6607	0.269577	0.000120131	0.00593527	0.143595	0.00336623	0.0413918		ENSG00000241697.3	9_internal_9663	-0.0846191	0.000324836	0.0112782	-0.113998	0.00208193	0.0323055
ENSG00000152413.10	HOMER1	13817.6	-0.180205	0.0340668	-5.28975	1.22e-07	5.66e-05		ENSG00000146054.13	5_internal_9512	0.184273	0.000120721	0.00594136	0.169939	0.00392858	0.0447732		ENSG00000184348.2	6_internal_12336	0.295272	0.000328125	0.0113589	0.287114	0.00418925	0.045553
ENSG00000137198.5	GMPR	219.146	0.387867	0.0733277	5.28951	1.23e-07	5.66e-05		ENSG00000205138.2	19_internal_4639	0.097619	0.000139631	0.0065243	0.183721	0.00245045	0.0351026		ENSG00000196557.6	16_internal_6112	-0.205714	0.000330576	0.0113994	0.132356	0.000121	0.00727736
ENSG00000144659.6	SLC25A38	947.756	0.134419	0.0254691	5.27772	1.31e-07	5.9e-05		ENSG00000197647.7	19_internal_4146	0.110839	0.000155442	0.00697727	0.163714	0.00167798	0.0293169		ENSG00000168994.9	6_internal_13889	0.217658	0.00034929	0.011808	0.0703644	0.00207276	0.0323055
ENSG00000159403.11	C1R	464.344	0.437742	0.0830803	5.26891	1.37e-07	6.05e-05		ENSG00000158691.10	6_internal_12336	0.0917803	0.000163041	0.00719098	0.287114	0.00418925	0.045553		ENSG00000120158.7	9_internal_11271	0.0893599	0.000352617	0.0118502	0.0752452	3.80977e-05	0.00435759
ENSG00000139318.7	DUSP6	3191.69	-0.325509	0.0618548	-5.26246	1.42e-07	6.07e-05		ENSG00000186918.9	8_internal_7638	0.111882	0.000163784	0.00720168	0.0696823	0.000439095	0.0151341		ENSG00000160886.9	8_internal_7880	0.177836	0.000385566	0.0124401	0.185148	0.000652371	0.0183665
ENSG00000141026.4	MED9	1202.53	0.126326	0.0240153	5.26022	1.44e-07	6.07e-05		ENSG00000221869.4	8_internal_9570	0.406104	0.00018067	0.00771667	0.147531	0.00333889	0.0411893		ENSG00000162290.12	3_internal_11630	0.0760744	0.000403052	0.0129183	0.0769572	0.00326048	0.0408422
ENSG00000113368.7	LMNB1	375.901	0.184957	0.0352212	5.25129	1.51e-07	6.2e-05		ENSG00000197183.8	20_internal_5851	-0.116143	0.000189997	0.00800921	0.0816561	0.000536811	0.0168665		ENSG00000110492.11	11_internal_8535	0.322296	0.000448075	0.0138796	0.172911	0.00147325	0.0274523
ENSG00000136492.4	BRIP1	110.686	0.243959	0.0464841	5.24822	1.54e-07	6.2e-05		ENSG00000179111.4	17_internal_7909	0.351901	0.000211215	0.00856836	0.166835	0.00232154	0.0342273		ENSG00000137880.4	15_internal_6003	0.117617	0.000480559	0.0144473	0.282737	0.00253659	0.035531
ENSG00000149131.11	SERPING1	872.326	0.293013	0.0559417	5.23783	1.62e-07	6.43e-05		ENSG00000138604.5	15_internal_7192	-0.105054	0.000242519	0.00951018	-0.0943708	0.00219858	0.0333866		ENSG00000143398.15	1_internal_18042	0.0686326	0.000611742	0.0171173	0.173005	0.00179503	0.0298291
ENSG00000010319.2	SEMA3G	261.359	-0.495818	0.0947979	-5.23026	1.69e-07	6.56e-05		ENSG00000183971.5	16_internal_5365	-0.377388	0.000253726	0.00980079	0.202659	0.00320659	0.0405242		ENSG00000039560.9	5_internal_14371	-0.195029	0.000712089	0.0188378	-0.138675	0.000370542	0.0134221
ENSG00000121060.10	TRIM25	1216.45	0.192643	0.0369444	5.21441	1.84e-07	6.95e-05		ENSG00000152454.3	19_internal_6045	0.0793632	0.000264205	0.00990949	0.177878	0.00404284	0.0450554		ENSG00000104267.5	8_internal_9026	-0.286543	0.000718618	0.0189846	-0.113031	0.000269299	0.0113866
ENSG00000133048.8	CHI3L1	994.713	0.767505	0.147242	5.21255	1.86e-07	6.95e-05		ENSG00000156049.6	9_internal_7535	0.214719	0.000264953	0.00991833	-0.10308	0.00145536	0.0273843		ENSG00000259577.1	15_internal_6197	0.168376	0.000731663	0.0192506	0.196239	0.0044738	0.0472663
ENSG00000175899.10	A2M	5958.71	-0.374491	0.0720591	-5.19699	2.03e-07	7.41e-05		ENSG00000145708.6	5_internal_10136	-0.227523	0.000293609	0.010622	-0.134173	0.000270299	0.0113866		ENSG00000095015.5	5_internal_14190	-0.0943465	0.000784073	0.0201111	-0.135181	0.00094564	0.0221767
ENSG00000163644.10	PPM1K	12313.9	0.131271	0.0253141	5.18568	2.15e-07	7.73e-05		ENSG00000184348.2	6_internal_12336	0.295272	0.000328125	0.0113589	0.287114	0.00418925	0.045553		ENSG00000177731.11	17_internal_7237	-0.0747049	0.00080009	0.020307	0.116868	0.00346512	0.0421071
ENSG00000215217.2	C5orf49	455.111	0.165019	0.0318664	5.17847	2.24e-07	7.89e-05		ENSG00000108551.4	17_internal_6907	0.249585	0.000343868	0.0116981	0.28337	0.00225455	0.0337862		ENSG00000176994.9	17_internal_7237	0.0760715	0.000896895	0.0218214	0.116868	0.00346512	0.0421071
ENSG00000154330.8	PGM5	158.714	-0.454832	0.088323	-5.14965	2.61e-07	9.04e-05		ENSG00000120158.7	9_internal_11271	0.0893599	0.000352617	0.0118502	0.0752452	3.81e-05	0.00435759		ENSG00000075618.13	7_internal_10302	-0.124579	0.00102745	0.0236899	-0.0914861	6.50635e-05	0.00532007
ENSG00000160191.13	PDE9A	454.187	-0.189421	0.037044	-5.11342	3.16e-07	0.000106666		ENSG00000165685.4	12_internal_8601	-0.291915	0.000364175	0.012092	-0.191196	3.79e-05	0.00435759		ENSG00000152484.9	13_internal_4772	-0.069943	0.00111054	0.024724	0.17064	6.22199e-05	0.00532007
ENSG00000156802.8	ATAD2	1589.85	0.122593	0.0239822	5.11183	3.19e-07	0.000106666		ENSG00000159871.10	19_internal_4971	0.140922	0.000371412	0.0122069	0.0997027	0.00453094	0.0475854		ENSG00000184206.7	15_internal_6275	0.286384	0.00126337	0.0268618	-0.163435	0.00209261	0.0323833
ENSG00000142733.10	MAP3K6	276.049	0.252816	0.0495114	5.10622	3.29e-07	0.000107946		ENSG00000160886.9	8_internal_7769	0.177836	0.000385566	0.0124401	0.193133	0.00020159	0.00964612		ENSG00000166016.4	11_internal_11609	-0.176755	0.00127513	0.027023	-0.163689	3.25447e-05	0.00415914
ENSG00000182541.13	LIMK2	837.733	0.315002	0.0617267	5.10317	3.34e-07	0.000107946		ENSG00000261997.1	16_internal_6933	-0.361964	0.000434345	0.0136727	-0.165691	0.000157168	0.00843219		ENSG00000125895.5	20_internal_3753	0.150463	0.00134841	0.0279716	0.107296	0.0023994	0.0348097
ENSG00000125430.4	HS3ST3B1	171.644	0.516269	0.10191	5.06595	4.06e-07	0.000129178		ENSG00000110492.11	11_internal_8535	0.322296	0.000448075	0.0138796	0.172911	0.00147325	0.0274523		ENSG00000171773.2	19_internal_5157	-0.387745	0.00136383	0.0279852	0.158884	1.18258e-05	0.00206934
ENSG00000071575.7	TRIB2	3608.75	-0.200379	0.0395913	-5.06118	4.17e-07	0.000130314		ENSG00000149489.4	11_internal_7774	0.20494	0.000491325	0.0147165	0.101771	0.00498092	0.0497392		ENSG00000150687.7	11_internal_7775	0.11955	0.00140933	0.0284968	-0.192172	1.68593e-13	1.91758e-09
ENSG00000105639.14	JAK3	455.597	0.270136	0.0534565	5.05339	4.34e-07	0.00013176		ENSG00000181218.4	1_internal_14573	0.117833	0.000640025	0.0174553	0.221181	0.00329309	0.040935		ENSG00000149488.11	20_internal_3895	0.220181	0.00142809	0.0287178	0.0785924	0.000616568	0.0178592
ENSG00000001617.7	SEMA3F	162.641	0.351373	0.0695372	5.05302	4.35e-07	0.00013176		ENSG00000039560.9	5_internal_14371	-0.195029	0.000712089	0.0188378	-0.138675	0.000370542	0.0134221		ENSG00000149636.11	20_internal_4607	0.102383	0.0014848	0.0293494	0.258646	0.00200849	0.0318169
ENSG00000235750.5	KIAA0040	109.262	0.720152	0.142678	5.04741	4.48e-07	0.000133603		ENSG00000104267.5	8_internal_9026	-0.286543	0.000718618	0.0189846	-0.113031	0.000269299	0.0113866		ENSG00000225194.2	9_internal_8249	0.197998	0.00158659	0.0307348	0.171694	0.00240724	0.0348789
ENSG00000131791.6	PRKAB2	2556.18	0.166204	0.0329847	5.03884	4.68e-07	0.000137605		ENSG00000259577.1	15_internal_6197	0.168376	0.000731663	0.0192506	0.196239	0.0044738	0.0472663		ENSG00000106605.6	7_internal_8222	0.0753632	0.00179279	0.0329829	0.288688	0.000463593	0.0154328
ENSG00000132698.9	RAB25	5.92587	0.799208	0.158792	5.03304	4.83e-07	0.000139723		ENSG00000076382.12	17_internal_9638	0.154655	0.000780184	0.0201111	0.140814	0.000141363	0.00799934		ENSG00000178974.5	14_internal_6110	0.104925	0.00199892	0.0357244	-0.143036	0.00011866	0.00718015
ENSG00000143554.9	SLC27A3	225.67	0.225126	0.044813	5.02367	5.07e-07	0.00014277		ENSG00000063978.11	4_internal_11381	0.0515674	0.000794892	0.020228	0.146852	0.000158781	0.00843915		ENSG00000103356.11	16_internal_5610	0.0819611	0.00201658	0.035809	0.238563	0.00124195	0.0254087
ENSG00000198842.5	DUSP27	114.514	-0.321075	0.0639488	-5.02082	5.15e-07	0.00014277		ENSG00000185499.12	1_internal_17421	0.346858	0.000842859	0.0211161	0.167714	0.00404383	0.0450554		ENSG00000176771.11	2_internal_21170	-0.170221	0.00203562	0.0359088	-0.104509	0.000113682	0.00708936
ENSG00000204764.8	RANBP17	796.004	0.188584	0.0375629	5.02049	5.15e-07	0.00014277		ENSG00000198576.2	8_internal_7880	-0.358586	0.00084472	0.0211354	0.185148	0.000652371	0.0183665		ENSG00000267473.1	19_internal_5337	-0.178082	0.0020807	0.0362832	0.116564	0.00275181	0.0372608
ENSG00000182580.2	EPHB3	636.602	-0.223027	0.0445005	-5.01178	5.39e-07	0.000147288		ENSG00000093000.14	22_internal_3136	0.0596094	0.000929272	0.0222463	0.149776	0.000506489	0.0163906		ENSG00000163630.6	3_internal_16285	0.121659	0.00208365	0.036302	0.132605	0.00138248	0.0267421
ENSG00000169902.9	TPST1	1783.62	0.185487	0.0370455	5.00701	5.53e-07	0.000148528		ENSG00000173391.4	12_internal_8601	-0.367169	0.000943472	0.0224202	-0.191196	3.79e-05	0.00435759		ENSG00000070404.5	19_internal_6243	0.130625	0.00212269	0.0366725	0.149784	0.00145224	0.0273843
ENSG00000135108.10	FBXO21	7585.92	0.102423	0.0204648	5.00482	5.59e-07	0.000148528		ENSG00000143578.11	1_internal_15598	0.221686	0.000981313	0.0230371	0.0840164	0.0024459	0.0351026		ENSG00000008394.8	12_internal_11380	0.228345	0.00215883	0.0369249	-0.12797	0.000188668	0.00929458
ENSG00000196081.5	ZNF724P	267.133	0.194742	0.0390326	4.98922	6.06e-07	0.000158856		ENSG00000075618.13	7_internal_10302	-0.124579	0.00102745	0.0236899	-0.0914861	6.51e-05	0.00532007		ENSG00000110881.7	12_internal_11945	-0.0958835	0.00219009	0.0372853	-0.0999734	1.06216e-05	0.00194854
ENSG00000120738.7	EGR1	4467.98	-0.4751	0.0954656	-4.97666	6.47e-07	0.000167254		ENSG00000072682.14	5_internal_11309	0.1959	0.00105467	0.0239037	0.0727677	0.00414715	0.0453865		ENSG00000021355.8	6_internal_13889	0.238905	0.0022179	0.0376927	0.0703644	0.00207276	0.0323055
ENSG00000214756.3	METTL12	122.91	0.242454	0.0492602	4.92191	8.57e-07	0.00021867		ENSG00000135040.11	9_internal_10508	0.0513323	0.0010559	0.0239037	-0.185755	0.00195587	0.0315101		ENSG00000185130.4	6_internal_12336	0.176698	0.00233019	0.0388185	0.287114	0.00418925	0.045553
ENSG00000119969.10	HELLS	322.977	0.207184	0.0421406	4.9165	8.81e-07	0.000221025		ENSG00000183309.7	8_internal_7403	0.0620568	0.00109783	0.024528	0.213526	0.00439863	0.0470956		ENSG00000214944.5	5_internal_10147	0.117147	0.00239458	0.0394009	-0.0861357	0.00205932	0.0322184
ENSG00000135414.5	GDF11	1801.85	-0.153856	0.0313052	-4.91473	8.89e-07	0.000221025		ENSG00000135185.7	7_internal_9158	0.108335	0.00109997	0.0245449	0.102151	0.000995912	0.0228604		ENSG00000100814.13	14_internal_7857	0.0877652	0.00241518	0.039488	-0.115562	7.39992e-05	0.00544362
ENSG00000152256.9	PDK1	1552.32	0.15953	0.0325808	4.89644	9.76e-07	0.000239535		ENSG00000121413.8	19_internal_6045	0.0722552	0.00114379	0.0251179	0.177878	0.00404284	0.0450554		ENSG00000123500.5	6_internal_14016	-0.141395	0.00245215	0.0398993	-0.144396	0.00117309	0.0246618
ENSG00000169313.9	P2RY12	1548.93	-0.556608	0.113901	-4.88678	1.02e-06	0.000246114		ENSG00000233901.1	9_internal_10447	0.198237	0.00116285	0.0254366	0.112692	0.000596618	0.0175347		ENSG00000006576.12	7_internal_11884	0.057282	0.00245268	0.0398993	-0.17235	0.000241389	0.0107669
ENSG00000135625.6	EGR4	512.112	-0.444661	0.0910036	-4.88619	1.03e-06	0.000246114		ENSG00000133639.3	12_internal_11026	0.139101	0.00125438	0.0267293	-0.133981	6.83e-05	0.00539785		ENSG00000006194.6	16_internal_7220	0.0541835	0.00253654	0.0407508	0.0818375	0.00169477	0.0293723
ENSG00000269190.1	FBXO17	459.54	0.164398	0.0337231	4.87494	1.09e-06	0.000255283		ENSG00000169508.6	13_internal_5445	-0.327264	0.00127818	0.0270581	-0.166454	4.41e-05	0.00464286		ENSG00000234224.1	7_internal_11479	-0.164647	0.00259564	0.0412219	-0.117303	0.00348459	0.0421636
ENSG00000129007.10	CALML4	985.1	0.130137	0.0267061	4.87295	1.1e-06	0.000255283		ENSG00000105327.11	19_internal_4024	0.167544	0.00135512	0.0279852	0.178323	0.00149307	0.0274793		ENSG00000136504.7	17_internal_8405	0.0473707	0.00278177	0.0430355	0.117706	7.82133e-05	0.00555999
ENSG00000135722.4	FBXL8	130.093	0.214927	0.0441228	4.8711	1.11e-06	0.000255283		ENSG00000152078.5	1_internal_20004	0.0935621	0.0014468	0.0288631	-0.0906835	0.000518063	0.0165055		ENSG00000159733.9	4_internal_11381	0.0974017	0.00278768	0.0430675	0.146852	0.000158781	0.00843915
ENSG00000150347.10	ARID5B	6634.25	0.12364	0.025393	4.86905	1.12e-06	0.000255283		ENSG00000115993.7	2_internal_19839	-0.102152	0.00145759	0.0289591	0.0879902	0.000772023	0.0200479		ENSG00000131013.3	6_internal_9414	0.0605941	0.00293724	0.0447605	0.119866	0.00214615	0.032898
ENSG00000136286.10	MYO1G	36.155	0.729258	0.149833	4.86715	1.13e-06	0.000255283		ENSG00000129197.10	17_internal_9117	0.0509146	0.00156644	0.0304475	0.137456	0.00015263	0.00826673		ENSG00000126003.6	20_internal_5851	0.127782	0.00295895	0.0447908	0.0816561	0.000536811	0.0168665
ENSG00000139178.6	C1RL	472.684	0.26068	0.0540157	4.82601	1.39e-06	0.000310472		ENSG00000261586.2	12_internal_9217	0.167925	0.001579	0.0306184	0.202425	0.00328977	0.040935		ENSG00000050405.9	12_internal_11945	-0.134178	0.00298794	0.0450322	-0.0999734	1.06216e-05	0.00194854
ENSG00000184922.9	FMNL1	2388.92	-0.156133	0.0323784	-4.82212	1.42e-06	0.000312992		ENSG00000225194.2	9_internal_8249	0.197998	0.00158659	0.0307348	0.171694	0.00240724	0.0348789		ENSG00000136816.11	9_internal_7421	0.0611329	0.00310995	0.0461047	0.184557	0.00204095	0.0320924
ENSG00000146360.7	GPR6	107.644	0.570766	0.118583	4.8132	1.49e-06	0.000323614		ENSG00000176956.8	8_internal_8733	0.130469	0.0016861	0.0317245	0.170513	0.00399967	0.0449084		ENSG00000164603.7	7_internal_10338	0.122803	0.00319398	0.046743	-0.118497	0.000122776	0.00727736
ENSG00000163735.6	CXCL5	71.3304	0.371722	0.0773693	4.80452	1.55e-06	0.000331696		ENSG00000130487.4	22_internal_3209	0.565069	0.00171358	0.0320208	0.188489	0.00318794	0.0403885		ENSG00000204852.11	12_internal_8091	0.0866338	0.00325816	0.0472542	0.106564	0.0044504	0.0472109
ENSG00000239961.2	LILRA4	38.8924	-0.826317	0.172012	-4.80383	1.56e-06	0.000331696		ENSG00000103489.7	16_internal_7748	-0.101622	0.00175414	0.032581	-0.080546	0.00202591	0.0320037		ENSG00000158019.16	2_internal_19571	0.0628991	0.00340576	0.0486669	0.120784	3.73502e-05	0.00435759
ENSG00000213316.5	LTC4S	86.6827	-0.337002	0.0703481	-4.79049	1.66e-06	0.000350664		ENSG00000146281.5	6_internal_11730	0.0841362	0.00191859	0.0347695	0.114885	0.00413825	0.0453865
ENSG00000186665.8	C17orf58	515.726	0.146522	0.0306015	4.78809	1.68e-06	0.000351081		ENSG00000065057.3	16_internal_5365	-0.091381	0.0019516	0.0351987	0.202659	0.00320659	0.0405242
ENSG00000133315.6	MACROD1	377.775	0.199529	0.0417327	4.78112	1.74e-06	0.000353296		ENSG00000176771.11	2_internal_21170	-0.170221	0.00203562	0.0359088	-0.104509	0.000113682	0.00708936
ENSG00000226887.3	ERVMER34-1	91.0745	0.442699	0.0926011	4.78071	1.75e-06	0.000353296		ENSG00000006704.6	7_internal_13064	0.0779174	0.00205561	0.0360543	0.0909168	0.00108291	0.0238793
ENSG00000153531.8	ADPRHL1	365	0.199621	0.0417578	4.78044	1.75e-06	0.000353296		ENSG00000203813.4	6_internal_12336	0.22734	0.00205799	0.0360543	0.287114	0.00418925	0.045553
ENSG00000118689.10	FOXO3	8744.27	0.0864419	0.0181053	4.7744	1.8e-06	0.000360321		ENSG00000204033.5	10_internal_7928	0.25368	0.00206344	0.0360795	-0.10622	0.00229992	0.0341929
ENSG00000100490.5	CDKL1	1277.14	0.144773	0.0304275	4.75795	1.96e-06	0.000386968		ENSG00000267473.1	19_internal_4214	-0.178082	0.0020807	0.0362832	0.12868	0.0037141	0.0436406
ENSG00000197093.6	GAL3ST4	196.621	-0.382986	0.0805668	-4.75364	2e-06	0.000391313		ENSG00000070404.5	19_internal_6243	0.130625	0.00212269	0.0366725	0.149784	0.00145224	0.0273843
ENSG00000232040.2	SCAND3	807.255	0.196799	0.0414945	4.74279	2.11e-06	0.000408762		ENSG00000261005.1	17_internal_6841	0.175205	0.00212759	0.0366725	0.144983	0.00391923	0.0447557
ENSG00000099860.4	GADD45B	1076.45	0.766821	0.16179	4.73962	2.14e-06	0.000411095		ENSG00000253678.1	8_internal_9980	0.286433	0.00214354	0.036816	0.204875	0.00411952	0.0453637
ENSG00000119411.10	BSPRY	146.432	0.313809	0.0663256	4.73134	2.23e-06	0.000422919		ENSG00000110881.7	12_internal_11945	-0.0958835	0.00219009	0.0372853	-0.0999734	1.06e-05	0.00194854
ENSG00000188313.8	PLSCR1	507.34	0.43023	0.0909599	4.72989	2.25e-06	0.000422919		ENSG00000021355.8	6_internal_13889	0.238905	0.0022179	0.0376927	0.0703644	0.00207276	0.0323055
ENSG00000147324.6	MFHAS1	2011.34	0.142408	0.03013	4.72643	2.28e-06	0.000426037		ENSG00000185130.4	6_internal_12336	0.176698	0.00233019	0.0388185	0.287114	0.00418925	0.045553
ENSG00000226751.2	AF127936.5	64.5704	-0.508716	0.107856	-4.71662	2.4e-06	0.000442839		ENSG00000181790.6	8_internal_8733	-0.126382	0.00237711	0.03927	0.170513	0.00399967	0.0449084
ENSG00000114737.11	CISH	31.4395	0.714357	0.151838	4.70473	2.54e-06	0.000465022		ENSG00000006576.12	7_internal_13336	0.057282	0.00245268	0.0398993	-0.101076	0.000301874	0.0118807
ENSG00000146678.5	IGFBP1	13.7905	0.422319	0.0898795	4.69872	2.62e-06	0.000474442		ENSG00000123500.5	6_internal_14016	-0.141395	0.00245215	0.0398993	-0.144396	0.00117309	0.0246618
ENSG00000137193.9	PIM1	431.106	0.350441	0.0746886	4.69203	2.71e-06	0.000485696		ENSG00000218823.1	7_internal_10226	0.26081	0.00257421	0.0410501	0.162234	0.000534963	0.0168665
ENSG00000121005.4	CRISPLD1	552.087	0.31263	0.0667504	4.68356	2.82e-06	0.00050156		ENSG00000234224.1	7_internal_11479	-0.164647	0.00259564	0.0412219	-0.117303	0.00348459	0.0421636
ENSG00000102878.11	HSF4	692.977	0.173342	0.0370576	4.67763	2.9e-06	0.000511581		ENSG00000159733.9	4_internal_11381	0.0974017	0.00278768	0.0430675	0.146852	0.000158781	0.00843915
ENSG00000160161.5	CILP2	39.1028	0.369755	0.0791254	4.67302	2.97e-06	0.000518496		ENSG00000109079.5	17_internal_9638	-0.0597044	0.00295779	0.0447908	0.140814	0.000141363	0.00799934
ENSG00000165507.8	C10orf10	801.874	0.559771	0.120029	4.66364	3.11e-06	0.000537853		ENSG00000108963.13	17_internal_8776	0.0610144	0.00298938	0.0450322	0.248776	0.0040803	0.0451996
ENSG00000130766.4	SESN2	763.257	0.261445	0.0561414	4.65691	3.21e-06	0.000550823		ENSG00000050165.13	11_internal_11115	0.0777547	0.00305722	0.0456722	0.084911	0.000335455	0.0128467
ENSG00000174804.3	FZD4	1248.83	0.168259	0.0362138	4.64627	3.38e-06	0.0005749		ENSG00000010626.10	12_internal_8090	0.0717852	0.00307982	0.0457738	0.175044	0.000444448	0.0152264
ENSG00000099968.13	BCL2L13	5465.77	0.0984107	0.0212404	4.63318	3.6e-06	0.000607166		ENSG00000218891.2	19_internal_4778	0.0769592	0.00311661	0.0461682	0.151321	5.25e-05	0.0050999
ENSG00000138439.10	FAM117B	2363.78	0.124323	0.0268909	4.62323	3.78e-06	0.000627898		ENSG00000118245.2	2_internal_15208	0.442855	0.00331531	0.0477364	-0.196335	0.00158903	0.0284614
ENSG00000122223.8	CD244	40.6225	-0.419451	0.090741	-4.62251	3.79e-06	0.000627898		ENSG00000175592.4	11_internal_8569	0.604437	0.00334321	0.0479144	0.155008	0.000290307	0.0117615
ENSG00000198901.9	PRC1	657.732	0.145763	0.0315443	4.62089	3.82e-06	0.000627898		ENSG00000158019.16	2_internal_14487	0.0628991	0.00340576	0.0486669	0.107096	0.00480538	0.0488877
ENSG00000099377.9	HSD3B7	163.515	0.270499	0.0586112	4.61514	3.93e-06	0.000640121
ENSG00000185201.12	IFITM2	554.199	0.571304	0.123921	4.61022	4.02e-06	0.000649984
ENSG00000181631.6	P2RY13	454.802	-0.394231	0.0856155	-4.60467	4.13e-06	0.000662061
ENSG00000080546.9	SESN1	4415.41	0.149835	0.0325618	4.60156	4.19e-06	0.000666503
ENSG00000175354.14	PTPN2	1348.82	0.102148	0.0222312	4.5948	4.33e-06	0.000675019
ENSG00000075461.5	CACNG4	906.805	-0.183147	0.039866	-4.59408	4.35e-06	0.000675019
ENSG00000224081.3	LINC01057	57.9803	0.356973	0.0777067	4.59385	4.35e-06	0.000675019
ENSG00000124205.11	EDN3	144.394	-0.320508	0.0698076	-4.5913	4.4e-06	0.000677904
ENSG00000025708.8	TYMP	208.483	0.53493	0.116607	4.58747	4.49e-06	0.000681345
ENSG00000169692.8	AGPAT2	289.328	0.186506	0.0406739	4.58541	4.53e-06	0.000681345
ENSG00000071246.6	VASH1	2293.4	-0.171669	0.0374388	-4.58533	4.53e-06	0.000681345
ENSG00000175318.7	GRAMD2	146.094	0.247818	0.0541311	4.57811	4.69e-06	0.000699854
ENSG00000270099.1	RP11-248J23.7	32.0586	-0.347397	0.0759862	-4.57184	4.83e-06	0.00071563
ENSG00000115041.8	KCNIP3	2712.25	-0.194574	0.0425783	-4.56979	4.88e-06	0.00071718
ENSG00000135605.8	TEC	76.9531	0.32136	0.0703916	4.56532	4.99e-06	0.000727137
ENSG00000198408.9	MGEA5	22572	0.094962	0.0208148	4.56224	5.06e-06	0.000732385
ENSG00000153207.10	AHCTF1	6958.18	0.106794	0.0234631	4.55158	5.32e-06	0.000764785
ENSG00000265690.3	RP11-5A19.5	223.556	0.199907	0.0440211	4.54116	5.59e-06	0.000797679
ENSG00000170909.9	OSCAR	49.2361	0.330502	0.0728111	4.53918	5.65e-06	0.000799332
ENSG00000172531.10	PPP1CA	2284.33	-0.0899841	0.0198405	-4.53537	5.75e-06	0.000808002
ENSG00000116717.7	GADD45A	992.237	0.409362	0.0904292	4.52689	5.99e-06	0.000835059
ENSG00000137094.10	DNAJB5	1239.27	-0.234744	0.0518974	-4.52324	6.09e-06	0.000843521
ENSG00000092054.12	MYH7	244.002	0.255814	0.0566515	4.51558	6.31e-06	0.000866913
[truncated: 1,222 more rows]

## Sheet: Supplementary Table 8
Supplementary Table 8. Gene enrichment analysis results for differentially expressed genes (all genes (n=1,363; AB), up-regulated (n=937; C), down-regulated (n=426; DE)) using GO biological process (BP) and/or GO molecular function (MF) ontology.
[truncated: 266 more rows]

[truncated: 7 more sheets: Supplementary Table 9, Supplementary Table 10, Supplementary Table 11, Supplementary Table 12, Supplementary Table 13, Supplementary Table 14, Supplementary Table 15]
